# Supplementary material for: Molecular diversity of Diplura in southern High Appalachian leaf litter
Source: Biodivers Data J. 2024 May 27;12:e125162. doi: 10.3897/BDJ.12.e125162 (PMC11150871; doi:10.3897/BDJ.12.e125162)
Supplement: Supplementary material 1 — Cytochrome Oxidase I barcode region sequences for Appalachian Diplura [file bdj-12-e125162-s001.nex]

#NEXUS 

Begin data;
	Dimensions ntax=67 nchar=421;
	Format datatype=dna gap=-;
	Matrix

DBS_B_431		ACGTATAAATAATATAAGATTTTGACTTCTTCCACCTTCCTTAACCCTGCTTCTTTCAAGAAGAATAGTAGAAAGAGGTGCAGGAACAGGATGAACTGTTTATCCTCCTCTTTCTTCAAATCTTGCTCATTCAGGATCCTCTGTTGATTTAACTATTTTTTCTCTACATTTAGCAGGTGTTTCATCAATTTTAGGAGCTATTAATTTTATTACAACAGTAATTAATATACGATCGACAGGAATAACTCTTGAACGTACACCATTATTTGTTTGATCTGTTGTAATTACAGCAATTCTTCTTTTATTATCATTACCAGTATTAGCTGGAGCTATTACAATATTACTTACAGATCGGAATTTAAATACATCATTTTTTGACCCTGCAGGAGGAGGAGACCCTATTTTATATCAACATTTATTT
MHy_B_422		TCGGATAAATAATATAAGATTTTGACTTCTTCCTCCCTCTCTGACCCTTTTATTAGCCAGCAGAATAGTAGAAAGAGGGGCAGGAACAGGATGAACTGTTTACCCACCCTTATCTTCTAACCTAGCTCATTCAGGATCATCAGTTGACCTAACTATTTTCTCCCTCCATCTTGCAGGAATTTCTTCTATTCTCGGAGCAATTAACTTTATCACTACAGTAATTAATATACGAGCCATAGGAATAACACTTGAACGAACGCCTCTATTTGTTTGATCTGTTATTATTACAGCTATTCTACTTCTCCTTTCTCTTCCAGTCTTAGCAGGAGCTATTACTATACTTTTAACTGACCGTAACCTTAATACCTCTTTTTTTGACCCAGCAGGAGGGGGAGATCCTATTTTATATCAACATTTATTT
Hwy_A_146		ACGTATAAATAATATAAGATTCTGATTACTTCCTCCTTCACTAACTCTTCTTTTATCTAGAAGTATGGTAGAAAGAGGTGCTGGAACCGGATGAACTGTTTATCCTCCTCTCTCCTCTAACTTAGCCCATGCTGGTGCCTCCGTAGATTTAACTATTTTCTCTCTTCATTTAGCAGGAATCTCCTCTATTCTTGGAGCTATTAACTTTATTACAACTATTATTAATATACGCTCAATTGGAATAACCCTAGAACGTACCCCCTTATTTGTATGATCTGTCATTATCACAGCCATTTTATTACTTCTTTCCCTTCCAGTTCTAGCAGGAGCCATTACTATACTATTAACTGATCGTAATTTAAATACCTCTTTTTTTGACCCAGCTGGAGGAGGTGACCCAATTTTATACCAACATTTATTC
BBld_B_554		ACGATTAAATAACATAAGCTTCTGACTATTACCTCCTTCATTAACACTACTCTTAGCAGGAAGAGCTGTGGAAAATGGAGCTGGTACTGGCTGAACTGTGTATCCCCCCCTGGCATCAAATATCTCCCATGCAGGGGCATCAGTAGACTTAACGATTTTCTCACTACATTTAGCAGGAGCCTCCTCAATTCTAGGGGCCATTAACTTTATTACCACAGTTATCAACATGCGGACACAAGGAATAACAATAGAACGAATACCACTATTTGTGTGAGCAGTGTTTATCACAGCAATCTTACTGTTGCTTTCTCTACCAGTTCTAGCAGGAGCAATTACCATACTACTAACTGATCGGAATCTTAACACATCATTCTTCGACCCAGCAGGAGGGGGGGACCCAATTCTCTACCAACATCTCTTC
BgBld_B_477		ACGAATAAATAACATAAGATTTTGATTACTTCCCCCATCCCTTACCCTATTATTAGCAGGGAGAGCCGTGGAAAGAGGAGCAGGAACAGGATGAACAGTATACCCACCACTAGCATCTAACATCTCACACACAGGAGGATCAGTGGATCTCACCATCTTCTCTCTCCACCTCGCAGGAGCATCTTCTATCTTAGGCGCAGTAAATTTTATTACCACAGTAATCAACATACGAACCCAAGGAATAACAATAGAACGAATACCCTTATTCGTATGAGCAGTATTCATCACCGCTATCCTACTTCTACTGTCATTACCAGTGCTAGCAGGAGCTATCACAATACTTCTAACAGATCGAAACCTGAACACATCATTCTTTGACCCTTCAGGAGGAGGAGACCCCATTCTTTATCAACACTTATTT
BBK_A_052		CCGGTTAAACAACATGAGCTTTTGGCTCCTACCTCCTTCATTAACCCTACTCTTAGCAGGAAGAGCTGTGGAAAATGGAGCAGGGACAGGCTGAACTGTCTACCCCCCATTAGCATCTAATATCTCTCATGCTGGGGCCTCGGTTGATATAACCATTTTCTCACTTCACCTAGCTGGGGCATCCTCCATCTTAGGGGCCATTAACTTTATTACCACTGTAATCAACATACGAACGCAAGGAATAAGCATAGAACGAATGCCACTGTTCGTATGAGCTGTATTCATCACTGCAATCCTACTGCTGCTATCCCTTCCAGTACTAGCAGGGGCTATTACCATACTACTCACAGATCGAAACTTAAATACATCATTCTTCGACCCAGCAGGGGGAGGAGACCCAATCCTATACCAACACCTGTTC
BBK_B_437		CCGGTTAAACAACATGAGCTTTTGGCTCCTACCTCCTTCATTAACCCTACTCTTAGCAGGAAGAGCTGTGGAAAATGGAGCAGGGACAGGCTGAACTGTCTACCCCCCATTAGCATCTAATATCTCTCATGCTGGGGCCTCGGTTGATATAACCATTTTCTCACTTCACCTAGCTGGGGCATCCTCCATCTTAGGGGCCATTAACTTTATTACCACTGTAATCAACATACGAACGCAAGGAATAAGCATAGAACGAATGCCACTGTTCGTATGAGCTGTATTCATCACTGCAATCCTACTGCTGTTATCCCTTCCAGTACTAGCAGGGGCTATTACCATACTACTCACAGATCGAAACTTAAATACATCATTCTTCGACCCAGCAGGGGGAGGAGACCCAATCCTATACCAACACCTGTTC
MHy_A_080		CCGGTTAAACAACATGAGCTTTTGGCTCCTACCTCCTTCATTAACCCTACTCTTAGCAGGAAGAGCTGTGGAAAATGGAGCAGGGACAGGCTGAACTGTCTACCCCCCATTAGCATCTAATATCTCTCATGCTGGGGCCTCGGTTGATATGACCATTTTCTCACTTCACCTAGCTGGGGCATCCTCCATCTTAGGGGCCATTAACTTTATTACCACTGTAATCAACATACGAACGCAAGGAATAAGCATAGAACGAATGCCACTGTTCGTATGAGCTGTATTCATCACTGCAATCCTACTGCTGCTATCCCTTCCAGTACTAGCAGGGGCTATTACCATACTACTCACAGATCGAAACTTAAATACATCATTCTTCGACCCAGCAGGGGGAGGAGACCCAATCCTATACCAACACCTGTTC
MHy_B_423		CCGGTTAAACAACATGAGCTTTTGGCTCCTACCTCCTTCATTAACCCTACTCTTAGCAGGAAGAGCTGTGGAAAATGGAGCAGGGACAGGCTGAACTGTCTACCCCCCATTAGCATCTAATATCTCTCATGCTGGGGCCTCGGTTGATATGACCATTTTCTCACTTCACCTAGCTGGGGCATCCTCCATCTTAGGGGCCATTAACTTTATTACCACTGTAATCAACATACGAACGCAAGGAATAAGCATAGAACGAATGCCACTGTTCGTATGAGCTGTATTCATCACTGCAATCCTACTGCTGCTATCCCTTCCAGTACTAGCAGGGGCTATTACCATACTACTCACAGATCGAAACTTAAATACATCATTCTTCGACCCAGCAGGGGGAGGAGACCCAATCCTATACCAACACCTGTTC
MHy_B_424		CCGGTTAAACAACATGAGCTTTTGGCTCCTACCTCCTTCATTAACCCTACTCTTAGCAGGAAGAGCTGTGGAAAATGGAGCAGGGACAGGCTGAACTGTCTACCCCCCATTAGCATCTAATATCTCTCATGCTGGGGCCTCGGTTGATATGACCATTTTCTCACTTCACCTAGCTGGGGCATCCTCCATCTTAGGGGCCATTAACTTTATTACCACTGTAATCAACATACGAACGCAAGGAATAAGCATAGAACGAATGCCACTGTTCGTATGAGCTGTATTCATCACTGCAATCCTACTGCTGCTATCCCTTCCAGTACTAGCAGGGGCTATTACCATACTACTCACAGATCGAAACTTAAATACATCATTCTTCGACCCAGCAGGGGGAGGAGACCCAATCCTATACCAACACCTGTTC
RB_B_355		CCGGTTAAACAACATGAGCTTTTGGCTCCTACCTCCTTCATTAACCCTACTCTTAGCAGGAAGAGCTGTGGAAAATGGAGCAGGGACAGGCTGAACTGTCTACCCCCCATTAGCATCTAATATCTCACATGCTGGGGCCTCGGTTGATATAACCATTTTCTCACTTCACCTAGCTGGGGCATCCTCCATCTTAGGGGCCATTAACTTTATTACCACTGTAATCAACATACGAACGCAAGGAATAAGCATAGAGCGAATGCCACTGTTCGTATGAGCTGTATTCATCACTGCAATCCTACTGCTTCTATCCCTTCCAGTCCTAGCAGGGGCTATTACCATACTCCTCACAGATCGAAACTTAAATACATCATTCTTCGACCCAGCAGGGGGAGGAGACCCAATCCTATACCAACACCTGTTC
Sass_A_185		CCGGTTAAACAACATGAGCTTTTGGCTTCTACCTCCTTCATTAACCCTACTCTTAGCAGGAAGAGCTGTGGAAAATGGAGCAGGGACAGGCTGAACTGTCTACCCCCCATTAGCATCTAATATCTCACATGCTGGGGCCTCAGTTGATATAACCATTTTCTCACTTCACCTAGCTGGGGCATCCTCCATCCTAGGGGCCATTAACTTTATTACCACTGTAATTAACATACGAACGCAAGGAATAAGAATAGAACGAATACCACTATTCGTATGAGCTGTATTCATCACTGCAATCCTACTGCTACTATCCCTCCCAGTCCTAGCAGGGGCTATCACCATACTACTCACAGATCGAAACTTAAACACATCGTTCTTCGACCCAGCAGGGGGAGGAGACCCAATCCTATACCAACACCTGTTC
Sass_B_620		CCGGTTAAACAACATGAGCTTTTGGCTTCTACCTCCTTCATTAACCCTACTCTTAGCAGGAAGAGCTGTGGAAAATGGAGCAGGGACAGGCTGAACTGTCTACCCCCCATTAGCATCTAATATCTCACATGCTGGGGCCTCAGTTGATATAACCATTTTCTCACTTCACCTAGCTGGGGCATCCTCCATCCTAGGGGCCATTAACTTTATTACCACTGTAATTAACATACGAACGCAAGGAATAAGAATAGAACGAATACCACTATTCGTATGAGCTGTATTCATCACTGCAATCCTACTGCTACTATCCCTCCCAGTCCTAGCAGGGGCTATCACCATACTACTCACAGATCGAAACTTAAACACATCGTTCTTCGACCCAGCAGGGGGAGGAGACCCAATCCTATACCAACACCTGTTC
MHy_A_079		CCGGTTAAACAACATGAGCTTTTGGCTCCTACCTCCTTCATTAACCCTACTCTTAGCAGGAAGAGCTGTGGAAAATGGAGCAGGGACAGGCTGAACTGTCTACCCCCCATTAGCATCTAATATCTCACATGCTGGGGCCTCGGTTGATATAACTATTTTCTCACTTCACCTAGCTGGAGCCTCCTCCATCCTAGGAGCTATTAACTTTATTACCACTGTAATCAATATACGAACACAAGGAATAAGCATAGAACGAATGCCACTATTCGTTTGAGCTGTATTCATCACTGCAATCCTACTGCTACTATCCCTTCCAGTCCTAGCAGGGGCTATCACCATACTACTCACAGATCGAAACTTAAACACATCATTCTTCGACCCAGCAGGGGGAGGAGACCCAATCCTTTATCAACACCTATTC
MHy_B_425		CCGGTTAAACAACATGAGCTTTTGGCTCCTACCTCCTTCATTAACCCTACTCTTAGCAGGAAGAGCTGTGGAAAATGGAGCAGGGACAGGCTGAACTGTCTACCCCCCATTAGCATCTAATATCTCACATGCTGGGGCCTCGGTTGATATAACTATTTTCTCACTTCACCTAGCTGGAGCCTCCTCCATCCTAGGAGCTATTAACTTTATTACCACTGTAATCAATATACGAACACAAGGAATAAGCATAGAACGAATGCCACTATTCGTTTGAGCTGTATTCATCACTGCAATCCTACTGCTACTATCCCTTCCAGTCCTAGCAGGGGCTATCACCATACTACTCACAGATCGAAACTTAAACACATCATTCTTCGACCCAGCAGGGGGAGGAGACCCAATCCTTTATCAACACCTATTC
BBK_B_438		CCGGTTAAACAACATGAGCTTTTGGCTTCTACCTCCTTCATTAACCCTACTCTTAGCAGGAAGAGCTGTGGAAAATGGAGCAGGGACAGGCTGAACTGTCTATCCCCCATTAGCATCTAATATCTCACATGCTGGGGCCTCGGTTGACATAACTATTTTCTCACTTCACCTAGCTGGGGCATCCTCCATCCTAGGGGCAATTAACTTTATTACCACTGTAATCAACATACGAACGCAAGGAATAAGAATAGAACGAATGCCACTATTCGTATGGGCTGTATTCATTACTGCAATCCTCCTACTACTCTCCCTCCCAGTACTAGCAGGGGCTATCACCATACTACTAACAGATCGAAATTTAAACACATCATTCTTTGACCCAGCAGGGGGAGGAGACCCAATTCTATACCAACACCTATTC
BCat_A_168		CCGGTTAAACAACATGAGCTTTTGGCTTCTACCTCCTTCATTAACCCTACTCTTAGCAGGAAGAGCTGTGGAAAATGGAGCAGGGACAGGCTGAACTGTCTATCCCCCATTAGCATCTAATATCTCACATGCTGGGGCCTCGGTTGACATAACTATTTTCTCACTTCACCTAGCTGGGGCATCCTCCATCCTAGGGGCCATTAACTTTATTACCACTGTAATTAATATACGAACACAAGGAATGAGCATAGAACGAATACCACTATTCGTATGAGCTGTATTCATCACTGCAATCCTCCTTCTACTCTCCCTTCCAGTACTAGCAGGGGCTATCACCATACTACTCACAGATCGAAACTTAAACACATCATTCTTCGACCCAGCAGGGGGAGGAGACCCAATCCTATACCAACACCTATTC
CB_271			CCGGTTAAACAACATGAGCTTTTGGCTTCTACCGCCTTCATTAACCCTACTCTTAGCAGGAAGAGCTGTGGAAAATGGAGCAGGGACAGGCTGAACTGTCTATCCCCCATTAGCATCTAATATCTCACATGCTGGGGCCTCGGTTGACATAACTATTTTCTCACTTCACCTAGCTGGGGCATCCTCCATCCTAGGGGCCATTAACTTTATTACCACTGTAATCAATATACGAACACAAGGAATGAGCATAGAACGAATACCACTATTCGTATGAGCTGTATTTATCACTGCAATCCTCCTTCTACTCTCCCTTCCAGTACTAGCAGGGGCTATCACCATACTACTCACAGATCGAAACTTAAACACATCATTCTTCGACCCAGCAGGGGGAGGAGACCCAATCCTATACCAACACCTATTC
Hwy_A_145		CCGGTTAAACAACATGAGCTTTTGGCTTCTACCTCCTTCATTAACCCTACTCTTAGCAGGAAGAGCTGTGGAAAATGGAGCAGGGACAGGCTGAACTGTCTACCCCCCACTAGCATCTAATATCTCACATGCTGGGGCCTCGGTTGATATAACCATTTTCTCACTTCACCTAGCTGGGGCATCCTCCATCCTAGGGGCCATTAACTTTATTACCACTGTAATCAATATACGAACGCAAGGAATAAGCATAGAACGAATACCACTATTCGTATGAGCTGTATTCATCACTGCAATCCTCCTTCTACTCTCCCTTCCAGTACTAGCAGGGGCTATCACCATACTACTCACGGATCGAAACTTAAACACATCATTCTTCGACCCAGCGGGGGGAGGAGACCCAATCCTATACCAACACCTATTC
CrB_060			CCGGTTAAATAACATGAGCTTTTGGCTTCTACCTCCTTCATTAACCCTACTCTTAGCAGGAAGAGCTGTGGAAAATGGAGCAGGGACAGGCTGAACTGTATACCCCCCATTAGCATCTAATATCTCACATGCTGGGGCCTCGGTTGATATAACTATTTTCTCACTTCACCTAGCTGGGGCATCCTCCATCCTAGGGGCTATTAACTTTATTACCACTGTCATCAATATACGAACGAAAGGAATAAGCATAGAACGCATACCGCTGTTCGTCTGAGCTGTATTCATCACTGCAATCCTCTTACTACTATCCCTTCCAGTGCTAGCAGGGGCTATCACCATACTACTTACAGATCGAAACTTAAACACATCATTCTTTGACCCAGCAGGAGGGGGAGACCCAATCCTATATCAACACCTATTC
RC_082			CCGGTTAAATAACATGAGCTTTTGGCTTCTACCTCCTTCATTGACCCTACTCTTAGCAGGAAGAGCTGTGGAAAATGGAGCAGGGACAGGCTGAACTGTATACCCCCCATTAGCATCTAATATCTCACATGCTGGGGCCTCGGTTGATATAACTATTTTCTCACTCCACCTAGCTGGGGCATCCTCCATCCTAGGGGCTATTAACTTTATTACCACTGTCATCAATATACGAACGCAAGGGATAAGCATAGAACGAATACCGCTGTTCGTTTGAGCTGTATTCATCACTGCAATCCTCTTACTACTATCCCTTCCAGTACTAGCGGGGGCTATCACCATACTACTTACAGATCGAAACTTAAACACATCATTCTTTGACCCAGCAGGGGGAGGAGACCCAATCCTATATCAACACCTATTC
RC_083			CCGGTTAAATAACATGAGCTTTTGGCTTCTACCTCCTTCATTGACCCTACTCTTAGCAGGAAGAGCTGTGGAAAATGGAGCAGGGACAGGCTGAACTGTATACCCCCCATTAGCATCTAATATCTCACATGCTGGGGCCTCGGTTGATATAACTATTTTCTCACTCCACCTAGCTGGGGCATCCTCCATCCTAGGGGCTATTAACTTTATTACCACTGTCATCAATATACGAACGCAAGGGATAAGCATAGAACGAATACCGCTGTTCGTTTGAGCTGTATTCATCACTGCAATCCTCTTACTACTATCCCTTCCAGTACTAGCGGGGGCTATCACCATACTACTTACAGATCGAAACTTAAACACATCATTCTTTGACCCAGCAGGGGGAGGAGACCCAATCCTATATCAACACCTATTC
RC_A_508		CCGGTTAAATAACATGAGCTTTTGGCTTCTACCTCCTTCATTGACCCTACTCTTAGCAGGAAGAGCTGTGGAAAATGGAGCAGGGACAGGCTGAACTGTATACCCCCCATTAGCATCTAATATCTCACATGCTGGGGCCTCGGTTGATATAACTATTTTCTCACTCCACCTAGCTGGGGCATCCTCCATCCTAGGGGCTATTAACTTTATTACCACTGTCATCAATATACGAACGCAAGGGATAAGCATAGAACGAATACCGCTGTTCGTTTGAGCTGTATTCATCACTGCAATCCTCTTACTACTATCCCTTCCAGTACTAGCGGGGGCTATCACCATACTACTTACAGATCGAAACTTAAACACATCATTCTTTGACCCAGCAGGGGGAGGAGACCCAATCCTATATCAACACCTATTC
TsqB_B_453	    CCGGTTAAACAACATGAGCTTTTGGCTTCTACCTCCTTCATTAACACTACTCTTAGCAGGAAGAGCTGTGGAAAATGGAGCAGGGACAGGCTGAACTGTTTACCCCCCATTAGCATCTAATATCTCACATGCTGGGGCCTCGGTTGATATAACTATTTTCTCACTTCACCTAGCTGGTGCATCCTCCATCCTAGGGGCTATTAACTTTATTACCACTGTTATCAATATACGAACGCAAGGAATAAGCATAGAACGCATACCACTGTTCGTTTGAGCTGTATTCATCACTGCAATTCTCTTACTACTATCCCTTCCAGTACTAGCAGGGGCTATCACCATACTACTCACAGATCGAAACTTAAACACATCATTCTTTGACCCAGCAGGGGGAGGAGACCCAATCCTATATCAACACCTATTC
HKnb_A_252	    CCGGTTAAACAACATGAGCTTTTGGCTCCTTCCTCCTTCATTAACCCTACTCTTAGCAGGAAGAGCTGTGGAAAATGGAGCAGGGACAGGCTGAACTGTATACCCCCCATTAGCATCTAATATCTCACATGCTGGGGCCTCGGTTGATATAACTATTTTCTCACTTCACCTAGCTGGTGCATCCTCCATCCTAGGGGCAATTAACTTTATTACCACTGTGATCAATATGCGAACGCAAGGAATAAGCATAGAACGAATACCACTGTTCGTATGAGCTGTATTCATCACTGCAATCCTCCTTCTACTCTCCCTTCCAGTCCTAGCAGGGGCTATCACCATACTACTGACAGATCGAAACTTAAACACATCATTCTTCGACCCGGCTGGGGGGGGAGACCCAATCTTATACCAACACCTATTC
HKnb_B_474	    CCGGTTAAACAACATGAGCTTTTGGCTCCTTCCTCCCTCATTAACCCTACTCTTAGCAGGAAGAGCTGTGGAAAATGGAGCAGGGACAGGCTGAACTGTATACCCCCCATTAGCATCTAATATCTCACATGCTGGGGCCTCGGTTGACATAACTATTTTCTCACTTCACCTAGCTGGTGCCTCCTCCATCCTAGGGGCTATTAACTTTATTACCACTGTGATCAATATACGAACGCAAGGAATAAGCATAGAACGAATACCACTGTTCGTATGAGCTGTATTCATCACTGCAATCCTCCTTCTACTCTCCCTTCCAGTCCTAGCAGGGGCTATCACCATACTACTGACAGATCGAAACTTAAACACATCATTCTTCGACCCGGCAGGGGGAGGAGACCCAATCTTATACCAACACCTATTC
HKnb_B_475	    CCGGTTAAACAACATGAGCTTTTGGCTCCTTCCTCCCTCATTAACCCTACTCTTAGCAGGAAGAGCTGTGGAAAATGGAGCAGGGACAGGCTGAACTGTATACCCCCCATTAGCATCTAATATCTCACATGCTGGGGCCTCGGTTGACATAACTATTTTCTCACTTCACCTAGCTGGTGCCTCCTCCATCCTAGGGGCTATTAACTTTATTACCACTGTGATCAATATACGAACGCAAGGAATAAGCATAGAACGAATACCACTGTTCGTATGAGCTGTATTCATCACTGCAATCCTCCTTCTACTCTCCCTTCCAGTCCTAGCAGGGGCTATCACCATACTACTGACAGATCGAAACTTAAACACATCATTCTTCGACCCGGCAGGGGGAGGAGACCCAATCTTATACCAACACCTATTC
BrK_B_394	    CCGGTTAAACAACATGAGCTTTTGGCTTCTACCTCCTTCATTAACACTACTCTTAGCAGGAAGAGCTGTGGAAAATGGAGCAGGGACAGGCTGAACTGTCTACCCCCCATTAGCATCTAATATCTCACATGCTGGGGCCTCGGTTGATATAACCATTTTCTCACTTCACCTAGCTGGGGCATCATCCATCCTAGGGGCTATTAACTTTATTACCACTGTCATCAATATGCGAACGCAAGGAATAAGCATAGAACGAATACCTCTATTTGTATGAGCCGTATTCATTACCGCAATCCTCCTTCTCCTCTCCCTTCCAGTACTAGCAGGGGCTATCACAATACTACTCACAGATCGAAACTTAAACACATCATTCTTCGACCCAGCAGGGGGAGGAGACCCAATCCTATACCAACACCTATTC
BrK_B_395	    CCGGTTAAACAACATGAGCTTTTGGCTTCTACCTCCTTCATTAACACTACTCTTAGCAGGAAGAGCTGTGGAAAATGGAGCAGGGACAGGCTGAACTGTCTACCCCCCATTAGCATCTAATATCTCACATGCTGGGGCCTCGGTTGATATAACCATTTTCTCACTTCACCTAGCTGGGGCATCATCCATCCTAGGGGCTATTAACTTTATTACCACTGTCATCAATATGCGAACGCAAGGAATAAGCATAGAACGAATACCTCTATTTGTATGAGCCGTATTCATTACCGCAATCCTCCTTCTCCTCTCCCTTCCAGTACTAGCAGGGGCTATCACAATACTACTCACAGATCGAAACTTAAACACATCATTCTTCGACCCAGCAGGGGGAGGAGACCCAATCCTATACCAACACCTATTC
LL_A_075	    CCGGTTAAACAACATGAGCTTTTGGCTTCTACCTCCTTCATTAACACTACTCTTAGCAGGAAGAGCTGTGGAAAATGGAGCAGGGACAGGCTGAACTGTCTACCCCCCATTAGCATCTAATATCTCACATGCTGGGGCCTCGGTTGATATAACCATTTTCTCACTTCACCTAGCTGGGGCATCATCCATCCTAGGGGCTATTAACTTTATTACCACTGTCATCAATATGCGAACGCAAGGAATAAGCATAGAACGAATACCTCTATTTGTATGAGCCGTATTCATTACCGCAATCCTCCTTCTCCTCTCCCTTCCAGTACTAGCAGGGGCTATCACAATACTACTCACAGATCGAAACTTAAACACATCATTCTTCGACCCAGCAGGGGGAGGAGACCCAATCCTATACCAACACCTATTC
WR_A_233	    CCGGTTAAACAACATGAGCTTTTGGCTCCTACCTCCTTCATTAACACTACTCTTAGCAGGAAGAGCTGTGGAAAATGGAGCAGGGACAGGCTGAACTGTATACCCCCCATTAGCATCTAATATCTCACATGCTGGGGCCTCAGTTGACATAACTATTTTCTCCCTCCACCTAGCTGGGGCATCCTCCATCCTAGGAGCCATTAACTTTATTACCACTGTAATCAACATGCGAACGCAAGGAATAAGAATAGAACGAATGCCACTATTCGTATGAGCTGTATTCATCACTGCAATCCTACTGCTGCTCTCCCTTCCAGTTCTAGCGGGGGCTATCACCATACTACTCACAGATCGAAATTTAAACACATCATTCTTCGACCCAGCAGGGGGGGGAGACCCAATCCTGTATCAGCACCTATTC
BBld_A_225	    ACGATTAAATAACATAAGCTTCTGACTACTACCTCCTTCATTAACACTACTCTTAGCAGGAAGAGCTGTGGAAAATGGAGCTGGTACTGGCTGAACTGTGTATCCCCCCCTGGCATCAAATATCTCCCATGCAGGGGCGTCAGTAGACTTAACGATTTTCTCACTACATTTAGCAGGAGCCTCCTCAATTCTAGGGGCCATTAACTTTATCACCACAGTTATCAACATGCGGACACAAGGAATAACAATAGAACGAATACCACTATTTGTGTGAGCAGTGTTTATCACAGCAATCTTACTGCTGCTTTCTCTACCAGTTCTAGCAGGAGCAATTACCATACTACTAACTGATCGAAATCTTAACACATCATTCTTCGACCCAGCAGGAGGAGGGGACCCAATTCTCTACCAACATCTCTTC
CrB_B_446	    ACGATTAAATAACATAAGATTCTGACTACTACCCCCCTCATTAACACTACTCTTAGCAGGAAGAGCTGTGGAAAATGGAGCTGGTACTGGCTGAACTGTGTATCCCCCCCTGGCATCAAATATCTCCCATGCAGGGGCATCAGTAGACTTAACGATTTTCTCACTACATTTAGCAGGGGCCTCCTCAATTCTAGGGGCCATTAACTTTATTACCACAGTTATCAACATACGGACACAAGGAATAACAATAGAACGGATACCACTATTTGTGTGGGCAGTGTTTATCACAGCAATCTTACTGCTACTTTCCCTTCCAGTTCTAGCAGGAGCAATTACCATACTACTTACTGATCGAAATCTTAACACATCATTCTTCGACCCAGCCGGGGGGGGAGACCCAATTCTCTATCAACACCTCTTC
CB_B_553	    ACGATTAAATAACATAAGCTTCTGACTACTACCTCCTTCATTAACACTACTCTTAGCAGGAAGAGCCGTGGAAAATGGAGCCGGTACGGGATGAACTGTGTACCCTCCCCTGGCATCAAATATCTCACATGCAGGGGCATCAGTAGACTTAACGATTTTCTCACTACATTTAGCAGGAGCCTCATCAATCCTAGGGGCCATTAACTTTATCACCACAGTGATCAATATACGAACACAAGGAATAACTATAGAACGAATACCATTATTTGTTTGGGCCGTATTTATCACAGCAATTCTACTGTTACTTTCCCTTCCAGTACTAGCAGGGGCAATCACCATACTACTGACCGATCGAAATCTTAACACATCTTTCTTCGACCCAGCAGGGGGAGGAGACCCAATTCTCTATCAACATCTCTTC
Sass_A_184	    ACGATTAAATAACATAAGCTTCTGACTACTACCTCCCTCATTAACACTACTCTTAGCAGGAAGAGCCGTGGAAAATGGAGCCGGTACTGGCTGAACTGTGTATCCCCCCCTGGCATCAAATATCTCACATGCAGGGGCATCAGTAGACTTAACGATTTTCTCACTACATTTAGCAGGAGCCTCATCAATCCTAGGGGCCATTAACTTTATCACCACAGTGATCAACATACGGACACAAGGAATAACTATAGAACGAATACCACTGTTTGTTTGGGCCGTATTTATCACAGCAATCCTACTGTTACTTTCCCTCCCAGTGCTAGCAGGGGCAATCACTATACTGCTGACCGATCGAAATCTTAACACATCATTCTTCGACCCAGCGGGGGGAGGAGACCCAATTCTCTATCAACATCTCTTC
BgBld_A_227	    ACGATTAAACAACATAAGTTTTTGACTGTTACCTCCTTCATTAACACTACTCTTAGCAGGAAGAGCTGTGGAAAATGGAGCCGGTACTGGCTGAACTGTGTATCCCCCCCTGGCATCAAATATTTCACACGCAGGGGCATCAGTAGACTTAACGATTTTCTCACTACACTTAGCAGGTGCGTCCTCAATCCTAGGGGCCATTAACTTTATTACCACAGTTATTAACATACGGACACAAGGAATAACGATAGAACGAATGCCACTATTCGTCTGAGCCGTATTTATCACAGCAATCCTTCTGCTACTTTCCCTTCCAGTGTTAGCAGGAGCAATTACTATACTACTAACTGATCGAAATCTTAACACTTCGTTCTTTGACCCAGCAGGGGGAGGAGACCCAATTCTCTACCAACATCTCTTC
CK_A_251	    ACGATTAAACAACATAAGTTTTTGACTGTTACCTCCTTCATTAACACTACTCTTAGCAGGAAGAGCCGTGGAGAATGGAGCTGGTACTGGATGAACTGTGTATCCCCCCCTGGCATCAAATATTTCACACGCAGGGGCATCAGTAGACTTAACGATTTTCTCACTACATTTAGCAGGAGCCTCCTCAATCCTAGGGGCCATTAACTTTATTACCACAATTATTAACATACGGACACAAGGAATAACAATAGAACGAATACCACTGTTCGTCTGAGCCGTATTTATCACAGCAATCCTTCTGCTACTTTCCCTTCCAGTACTAGCAGGAGCAATTACCATACTACTGACTGATCGAAATCTTAACACATCATTCTTTGATCCAGCAGGGGGCGGAGACCCTATTCTCTACCAACATCTCTTC
CK_A_252	    ACGATTAAACAACATAAGTTTTTGACTGTTACCTCCTTCATTAACACTACTCTTAGCAGGAAGAGCCGTGGAGAATGGAGCTGGTACTGGATGAACTGTGTATCCCCCCCTGGCATCAAATATTTCACACGCAGGGGCATCAGTAGACTTAACGATTTTCTCACTACATTTAGCAGGAGCCTCCTCAATCCTAGGGGCCATTAACTTTATTACCACAATTATTAACATACGGACACAAGGAATAACAATAGAACGAATACCACTGTTCGTCTGAGCCGTATTTATCACAGCAATCCTTCTGCTACTTTCCCTTCCAGTACTAGCAGGAGCAATTACCATACTACTGACTGATCGAAATCTTAACACATCATTCTTTGATCCAGCAGGGGGCGGAGACCCTATTCTCTACCAACATCTCTTC
GRB_A_160	    ACGATTAAACAACATAAGTTTTTGACTGTTACCTCCTTCATTAACACTACTCTTAGCAGGAAGAGCCGTGGAGAATGGAGCTGGTACTGGATGAACTGTGTATCCCCCCCTGGCATCAAATATTTCACACGCAGGGGCATCAGTAGACTTAACGATTTTCTCACTACATTTAGCAGGAGCCTCCTCAATCCTAGGGGCCATTAACTTTATTACCACAATTATTAACATACGGACACAAGGAATAACAATAGAACGAATACCACTGTTCGTCTGAGCCGTATTTATCACAGCAATCCTTCTGCTACTTTCCCTTCCAGTACTAGCAGGAGCAATTACCATACTACTAACTGATCGAAATCTTAACACATCATTCTTTGACCCAGCAGGGGGTGGAGACCCTATTCTCTACCAACATCTCTTC
GRB_A_493	    ACGATTAAACAACATAAGTTTTTGACTGTTACCTCCTTCATTAACACTACTCTTAGCAGGAAGAGCCGTGGAGAATGGAGCTGGTACTGGATGAACTGTGTATCCCCCCCTGGCATCAAATATTTCACACGCAGGGGCATCAGTAGACTTAACGATTTTCTCACTACATTTAGCAGGAGCCTCCTCAATCCTAGGGGCCATTAACTTTATTACCACAATTATTAACATACGGACACAAGGAATAACAATAGAACGAATACCACTGTTCGTCTGAGCCGTATTTATCACAGCAATCCTTCTGCTACTTTCCCTTCCAGTACTAGCAGGAGCAATTACCATACTACTAACTGATCGAAATCTTAACACATCATTCTTTGACCCAGCAGGGGGTGGAGACCCTATTCTCTACCAACATCTCTTC
CK_B_459	    ACGATTAAACAACATAAGTTTTTGACTGTTACCTCCTTCATTAACACTACTCTTAGCAGGAAGAGCCGTGGAAAATGGAGCTGGTACTGGATGAACTGTGTATCCCCCCCTGGCATCAAATATTTCACACGCAGGGGCATCAGTAGACTTAACGATTTTCTCACTACATTTAGCAGGAGCCTCCTCAATCCTAGGGGCCATTAACTTTATTACCACAATTATTAATATACGGACACAAGGAATAACAATAGAACGAATACCACTGTTCGTCTGAGCCGTATTTATCACAGCAATCCTTCTGCTACTTTCCCTTCCAGTACTAGCAGGAGCAATTACCATACTACTGACTGATCGGAATCTTAACACATCATTCTTTGACCCAGCAGGGGGTGGAGACCCTATTCTCTACCAACATCTCTTC
CK_B_460	    ACGATTAAACAACATAAGTTTTTGACTGTTACCTCCTTCATTAACACTACTCTTAGCAGGAAGAGCCGTGGAAAATGGAGCTGGTACTGGATGAACTGTGTATCCCCCCCTGGCATCAAATATTTCACACGCAGGGGCATCAGTAGACTTAACGATTTTCTCACTACATTTAGCAGGAGCCTCCTCAATCCTAGGGGCCATTAACTTTATTACCACAATTATTAATATACGGACACAAGGAATAACAATAGAACGAATACCACTGTTCGTCTGAGCCGTATTTATCACAGCAATCCTTCTGCTACTTTCCCTTCCAGTACTAGCAGGAGCAATTACCATACTACTGACTGATCGGAATCTTAACACATCATTCTTTGACCCAGCAGGGGGTGGAGACCCTATTCTCTACCAACATCTCTTC
DBS_B_428	    ACGATTAAACAACATAAGTTTTTGACTGTTACCTCCCTCATTAACACTACTCTTAGCAGGAAGAGCCGTGGAGAATGGAGCTGGTACTGGATGAACTGTGTATCCCCCCCTGGCATCAAATATTTCACACGCAGGGGCATCAGTAGACTTAACGATTTTCTCACTACATTTAGCAGGAGCCTCCTCAATCCTAGGGGCCATTAACTTTATTACCACAATTATTAACATACGGACACAAGGAATAACAATAGAACGAATACCACTATTCGTCTGAGCCGTATTTATCACAGCAATCCTTCTGCTACTTTCCCTTCCAGTACTAGCAGGAGCAATTACCATACTACTAACTGATCGGAATCTTAACACATCCTTCTTTGACCCAGCAGGGGGCGGAGACCCTATTCTCTACCAACATCTCTTC
GrM_B_375	    ACGATTAAACAACATAAGTTTTTGACTGTTACCTCCCTCATTAACACTACTCTTAGCAGGAAGAGCCGTGGAGAATGGAGCTGGTACTGGATGAACTGTGTATCCCCCCCTGGCATCAAATATTTCACACGCAGGGGCATCAGTAGACTTAACGATTTTCTCACTACATTTAGCAGGAGCCTCCTCAATCCTAGGGGCCATTAACTTTATTACCACAATTATTAACATACGGACACAAGGAATAACAATAGAACGAATACCACTATTCGTCTGAGCCGTATTTATCACAGCAATCCTTCTGCTACTTTCCCTTCCAGTACTAGCAGGAGCAATTACCATACTACTAACTGATCGGAATCTTAACACATCCTTCTTTGACCCAGCAGGGGGCGGAGACCCTATTCTCTACCAACATCTCTTC
DBS_B_429	    ACGATTAAACAACATAAGTTTTTGACTGTTACCTCCTTCATTAACACTACTCTTAGCAGGAAGAGCCGTGGAGAATGGAGCTGGTACTGGATGAACTGTGTATCCCCCCCTGGCATCAAATATTTCACACGCAGGGGCATCAGTAGACTTAACGATTTTCTCACTACATTTAGCAGGAGCCTCCTCAATCCTAGGGGCCATTAACTTTATTACCACAATTATTAACATACGGACACAAGGAATAACAATAGAACGAATACCACTATTCGTCTGAGCCGTATTTATCACAGCAATCCTTCTGCTACTTTCCCTTCCAGTACTAGCAGGAGCAATTACCATACTACTAACTGATCGGAATCTTAACACATCCTTCTTTGACCCAGCAGGGGGCGGAGACCCTATTCTCTACCAACATCTCTTC
DBS_B_430	    ACGATTAAACAACATAAGTTTTTGACTGTTACCTCCTTCATTAACACTACTCTTAGCAGGAAGAGCCGTGGAGAATGGAGCTGGTACTGGATGAACTGTGTATCCCCCCCTGGCATCAAATATTTCACACGCAGGGGCATCAGTAGACTTAACGATTTTCTCACTACATTTAGCAGGAGCCTCCTCAATCCTAGGGGCCATTAACTTTATTACCACAATTATTAACATACGGACACAAGGAATAACAATAGAACGAATACCACTATTCGTCTGAGCCGTATTTATCACAGCAATCCTTCTGCTACTTTCCCTTCCAGTACTAGCAGGAGCAATTACCATACTACTAACTGATCGGAATCTTAACACATCCTTCTTTGACCCAGCAGGGGGCGGAGACCCTATTCTCTACCAACATCTCTTC
GrM_A_158	    ACGATTAAACAACATAAGTTTTTGACTGTTACCTCCTTCATTAACACTACTCTTAGCAGGAAGAGCCGTGGAGAATGGAGCTGGTACTGGATGAACTGTGTATCCCCCCCTGGCATCAAATATTTCACACGCAGGGGCATCAGTAGACTTAACGATTTTCTCACTACATTTAGCAGGAGCCTCCTCAATCCTAGGGGCCATTAACTTTATTACCACAATTATTAACATACGGACACAAGGAATAACAATAGAACGAATACCACTATTCGTCTGAGCCGTATTTATCACAGCAATCCTTCTGCTACTTTCCCTTCCAGTACTAGCAGGAGCAATTACCATACTACTAACTGATCGGAATCTTAACACATCCTTCTTTGACCCAGCAGGGGGCGGAGACCCTATTCTCTACCAACATCTCTTC
WT_B_415	    ACGACTAAACAACATAAGTTTTTGACTGTTACCTCCTTCATTAACACTACTCTTAGCAGGAAGAGCTGTGGAAAATGGAGCTGGTACTGGCTGAACTGTGTATCCCCCCCTGGCTTCAAACATTTCACACGCAGGGGCATCAGTAGACTTAACGATTTTCTCACTACATTTAGCAGGGGCATCCTCAATTCTAGGGGCCATTAACTTTATTACCACAATTATCAACATGCGAACACAAGGAATAACAATAGAACGAATACCACTGTTCGTCTGAGCCGTATTTATTACAGCAATCCTTCTGCTACTTTCCCTTCCAGTACTAGCAGGAGCAATTACCATACTACTAACTGATCGAAATCTTAACACATCATTCTTTGACCCAGCAGGGGGAGGAGACCCGATTCTCTACCAACATCTCTTC
BgBld_B_476	    ACGATTAAACAACATAAGCTTCTGACTACTTCCTCCTTCATTGACACTACTCTTAGCAGGAAGAGCTGTGGAAAATGGAGCTGGGACTGGCTGAACTGTGTATCCCCCCCTGGCATCAAATATTTCACACGCAGGGGCTTCAGTAGACTTAACGATTTTCTCACTACATTTAGCAGGGGCATCCTCAATTCTAGGGGCCATTAACTTTATCACCACAGTCATTAACATACGAACACAAGGAATGACAATAGAACGAATACCTCTATTCGTCTGAGCCGTTTTTATCACAGCAATCCTTCTGTTACTTTCCCTTCCAGTACTAGCAGGAGCAATTACCATACTACTAACTGATCGGAATCTTAACACATCATTCTTTGACCCAGCAGGGGGGGGAGATCCAATTCTCTACCAACATCTCTTC
BBK_B_436	    TCGAATAAATAATATAAGATTTTGACTTCTTCCTCCTTCTCTAACCCTTTTATTAGCCAGCAGAATAGTAGAAAGAGGGGCAGGAACAGGATGAACTGTTTACCCACCCTTATCTTCTAACCTAGCTCATTCAGGATCATCAGTTGACCTAACTATTTTCTCCCTCCATCTTGCAGGAATTTCTTCTATTCTCGGGGCAATTAACTTTATCACTACAGTAATTAATATACGAGCCATAGGAATAACACTTGAACGAACGCCTCTATTTGTTTGATCTGTTATTATTACAGCTATTCTACTTCTCCTTTCTCTTCCAGTCTTAGCAGGAGCTATTACTATACTTTTAACTGACCGTAACCTTAATACCTCTTTTTTTGACCCAGCAGGAGGGGGAGATCCTATTTTATATCAACATTTATTT
RB_B_354	    CCGAATAAATAATATAAGATTTTGACTTCTTCCCCCCTCTCTTACCCTTTTATTAGCTAGCAGAATAGTAGAAAGAGGAGCAGGAACAGGATGAACTGTTTACCCACCCTTATCTTCTAATCTAGCTCATTCAGGATCATCAGTTGACCTAACTATTTTCTCCCTTCATCTTGCAGGAATTTCTTCTATTCTTGGGGCAATTAACTTTATCACTACAGTAATTAATATACGAGCCATGGGAATAACACTTGAACGAACGCCTCTATTTGTTTGATCTGTTATTATTACAGCTATTCTACTTCTCCTTTCTCTCCCAGTCTTAGCAGGAGCTATTACTATACTTTTAACTGACCGTAACCTAAATACCTCTTTTTTTGACCCAGCAGGGGGAGGAGATCCTATTCTTTACCAACACTTATTT
BCat_A_169	    TCGTATAAATAATATAAGATTTTGACTTCTTCCTCCCTCCCTAACCCTTTTATTAGCAAGTAGAATAGTAGAAAGTGGGGCAGGTACGGGATGAACTGTTTACCCCCCCCTGTCTTCAAATCTAGCTCATTCAGGAGCATCAGTTGACCTCACCATTTTTTCTCTTCATCTCGCGGGAGTTTCCTCTATTTTAGGGGCAATCAACTTTATCACTACAGTAATCAATATACGAGCTATAGGAATAACACTTGAACGAACACCTTTATTTGTTTGATCCGTTATTATTACAGCCATCCTATTGCTTCTTTCTCTACCAGTATTAGCCGGAGCTATTACTATACTCTTAACTGACCGTAATTTAAATACCTCTTTTTTTGATCCAGCAGGGGGGGGGGATCCAATCCTATATCAACACTTATTT
BMT_B_436	    ACGAATAAATAATATAAGTTTTTGATTACTACCTCCTTCTCTAACCCTTTTATTATCCAGAAGAATAGTTGAAAGAGGAGCAGGGACAGGTTGAACTGTCTACCCTCCCCTCTCCTCAAATCTTGCTCATATAGGAGCCTCCGTAGACTTAACTATTTTTTCCCTTCATCTTGCTGGAGTTTCGTCTATTTTAGGGGCAATTAACTTTATTACCACCGTTATCAATATGCGATCATCAGGAATATCTCTTGAACGAACTCCTTTATTTGTATGGTCAGTAATTATCACCGCAATTCTTCTTCTTCTCTCACTCCCAGTATTAGCAGGAGCCATCACCATGCTATTAACTGACCGAAATTTAAACACCTCTTTCTTTGATCCGGCAGGGGGAGGTGATCCAATCTTATACCAACACTTATTT
CB_B_554	    ACGTATAAATAATATAAGATTCTGATTACTTCCTCCTTCATTAACTCTTCTTTTGTCTAGAAGTATAGTAGAAAGAGGAGCTGGGACTGGATGAACTGTTTATCCTCCTCTCTCCTCTAACTTAGCCCATGCTGGTGCCTCCGTAGATTTAACTATCTTTTCTCTCCATTTAGCAGGAATCTCCTCTATTCTTGGAGCTATTAACTTTATTACAACTATTATTAATATACGCTCAATTGGGATAACCCTAGAACGTACCCCTTTATTCGTATGATCTGTTATTATTACAGCCATTTTATTACTTCTTTCCCTTCCTGTTCTAGCAGGAGCCATTACTATACTATTAACTGATCGTAACCTAAATACCTCTTTTTTTGATCCAGCTGGAGGAGGAGACCCTATTTTATACCAACATTTATTC
GRB_A_495	    ACGTATAAACAACATAAGATTTTGACTTCTTCCCCCCTCCTTAACCCTCCTTCTCTCAAGAAGAATGGTTGAATCAGGTGCCGGAACAGGCTGAACTGTTTACCCCCCTCTCTCCTCTAACCTGGCTCACGCAGGAGCCTCGGTTGACTTAACTATTTTCTCTCTTCACCTAGCAGGAATTTCTTCAATTCTAGGAGCTATTAACTTCATTACTACTATCATTAATATACGCTCAATTGGAATAACACTAGAACGAACACCCCTTTTTGTATGATCTGTTATTATTACAGCAATTCTTCTTCTATTATCTCTTCCAGTACTAGCTGGAGCTATTACTATACTACTAACTGACCGTAATTTAAACACCTCATTCTTTGACCCAGCGGGTGGAGGAGACCCTATTTTATACCAACACCTATTC
WT_B_414	    ACGTATAAATAATATAAGCTTTTGACTTCTCCCTCCTTCCTTAACCCTACTTCTCTCAAGAAGAATGGTTGAATCTGGTGCTGGAACAGGATGAACTGTTTACCCCCCTCTATCCTCCAATCTAGCCCACGCAGGAGCCTCAGTCGATTTAACTATCTTTTCTCTTCATTTAGCCGGAATTTCCTCAATTCTAGGAGCCATTAACTTCATTACCACTATCATTAACATACGATCAGTAGGAATAACACTAGAACGAACACCTCTCTTTGTATGATCTGTTATTATCACAGCAATCCTTCTTCTTCTCTCTCTTCCAGTTCTAGCCGGGGCTATTACTATATTACTAACTGACCGTAATCTAAATACCTCATTCTTTGACCCAGCAGGAGGAGGGGATCCCATTCTCTATCAACACTTATTC
MRg_B_163	    ACGAATAAATAATATGAGATTTTGATTATTACCTCCTTCTCTTATACTTTTACTCTCAAGTAGAATTGTTGAAAGAGGCGCTGGTACAGGTTGAACTGTCTATCCTCCTCTTTCATCCAATTTAGCTCATGTTGGTTCTTCTGTAGATTTAACAATTTTTTCTCTTCACTTAGCAGGGGTTTCTTCAATTCTTGGAGCTATTAATTTTATTACTACTGTAATTAATATACGATCAGTAGGTATAAGTTTTGAACGAGCACCATTATTTGTCTGATCAGTTTTCATTACAGCTATTTTATTACTTCTTTCTCTCCCTGTTTTAGCAGGGGCAATTACAATATTATTAACTGACCGAAATCTTAATACTTCTTTTTTTGATCCAGCCGGAGGAGGTGACCCTATTTTATATCAACATTTATTT
MRg_B_445	    ACGAATAAATAATATAAGATTTTGATTATTACCTCCTTCTCTTATACTTTTACTCTCAAGTAGAATTGTTGAAAGAGGCGCTGGTACAGGTTGAACTGTCTATCCTCCTCTTTCATCCAATTTAGCTCATGTTGGTTCTTCTGTAGATTTAACAATTTTTTCTCTTCACTTAGCAGGGGTTTCTTCAATTCTTGGAGCTATTAATTTTATTACTACTGTAATTAATATACGATCAGTAGGTATAAGTTTTGAACGAGCACCATTATTTGTCTGATCAGTTTTCATTACAGCTATTTTATTACTTCTTTCTCTCCCTGTTTTAGCAGGGGCAATTACAATATTATTAACTGACCGAAATCTTAATACTTCTTTTTTTGATCCAGCCGGAGGAGGTGACCCTATTTTATATCAACATTTATTT
TsqB_A_114		CCGAATAAATAATATAAGATTTTGACTTCTTCCTCCTTCCCTAACCCTGTTATTATCTAGTAGAATAGTAGAAAGAGGAGCAGGAACAGGGTGGACTGTATATCCACCCTTATCTTCTAACCTAGCTCACTCGGGGTCATCTGTTGACCTAACTATTTTTTCCCTCCATCTTGCAGGAATTTCTTCTATTCTTGGGGCAATTAACTTTATTACTACGGTAATTAATATACGAGCTATAGGAATGACACTTGAACGAACACCCTTATTTGTTTGATCCGTTATTATTACAGCTATTCTACTTCTCCTTTCTCTCCCAGTCCTAGCTGGGGCTATTACTATACTTTTAACTGACCGTAACTTAAACACCTCTTTTTTTGATCCAGCGGGAGGAGGAGATCCTATTTTATATCAACATTTATTT
NT_A_176	  	ACGATTAAACAACATAAGTTTTTGACTGTTACCCCCTTCACTAACACTACTCTTAGCAGGAAGAGCTGTGGAAAATGGAGCCGGTACTGGCTGAACTGTGTATCCCCCCCTGGCATCAAATATTTCACACGCAGGGGCATCAGTAGACTTAACGATTTTCTCACTACATTTAGCAGGTGCGTCCTCAATCCTAGGGGCCATTAACTTTATTACCACAGTCATTAACATACGGACACAAGGAATAACGATAGAACGAATGCCACTGTTCGTCTGAGCCGTATTTATCACAGCAATCCTTCTGCTACTTTCCCTTCCAGTGCTAGCAGGGGCCATCACCATACTACTAACTGATCGAAATCTTAACACATCCTTCTTTGACCCAGCAGGGGGAGGAGACCCAATTCTCTACCAACATCTCTTC
WR_B_396	  	ACGATTAAACAACATAAGTTTTTGACTGTTACCTCCTTCATTAACACTACTCTTAGCAGGAAGAGCCGTGGAGAATGGAGCTGGTACTGGATGAACTGTGTATCCCCCCCTGGCATCAAATATTTCACACGCAGGGGCATCAGTAGACTTAACGATTTTCTCACTACATTTAGCAGGAGCCTCCTCAATCCTAGGGGCCATTAACTTTATTACCACAATTATTAACATACGGACACAAGGAATAACAATAGAACGAATACCACTGTTCGTCTGAGCCGTATTTATCACAGCAATCCTTCTGCTACTTTCCCTTCCAGTACTAGCAGGAGCAATTACCATACTACTGACTGATCGAAATCTTAACACATCATTCTTTGATCCAGCAGGGGGCGGAGACCCTATTCTCTACCAACATCTCTTC
NT_A_177	  	ACGATTAAACAACATAAGTTTTTGACTGTTACCTCCTTCATTAACACTACTCTTAGCAGGAAGAGCTGTGGAAAATGGAGCCGGTACTGGCTGAACTGTGTATCCCCCCCTGGCATCAAATATTTCACACGCAGGGGCATCAGTAGACTTAACGATTTTCTCACTACACTTAGCAGGAGCGTCCTCAATCCTAGGGGCCATTAACTTTATTACCACAGTCATTAACATACGGACACAAGGAATAACAATAGAACGAATACCACTATTCGTCTGAGCCGTATTTATCACAGCAATTCTTCTGCTACTTTCCCTTCCAGTACTAGCAGGAGCAATTACCATACTACTAACTGACCGGAATCTTAACACATCATTCTTCGACCCAGCGGGGGGAGGGGACCCAATTCTCTACCAACATCTCTTC
WR_B_395	  	ACGATTAAACAACATAAGTTTTTGACTGTTACCTCCTTCATTAACACTACTCTTAGCAGGAAGAGCTGTGGAAAATGGAGCCGGTACTGGCTGAACTGTGTATCCCCCCCTGGCATCAAATATTTCACACGCAGGGGCATCAGTAGACTTAACGATTTTCTCACTACACTTAGCAGGAGCGTCCTCAATCCTAGGGGCCATTAACTTTATTACCACAGTCATTAACATACGGACACAAGGAATAACAATAGAACGAATACCACTATTCGTCTGAGCCGTATTTATCACAGCAATTCTTCTGCTACTTTCCCTTCCAGTACTAGCAGGAGCAATTACCATACTACTAACTGACCGGAATCTTAACACATCATTCTTCGACCCAGCGGGGGGAGGGGACCCAATTCTCTACCAACATCTCTTC
TsqB_A_113		ACGATTAAATAACATAAGCTTCTGACTACTGCCTCCTTCATTAACACTACTCTTAGCAGGAAGAGCCGTGGAAAATGGAGCCGGTACGGGATGAACTGTGTACCCTCCCCTGGCATCAAATATCTCACATGCAGGGGCATCAGTAGACTTAACGATTTTCTCATTACACTTAGCAGGAGCCTCATCAATCCTAGGGGCCATTAACTTTATCACCACAGTGATCAACATACGAACACAAGGAATGACGATAGAACGAATACCATTATTTGTTTGGGCCGTATTTATCACAGCAATTTTACTGTTACTTTCCCTTCCAGTCCTAGCAGGGGCAATTACCATACTACTGACCGATCGAAATCTTAACACATCTTTCTTCGACCCAGCAGGGGGAGGAGACCCAATTCTCTATCAACATCTCTTC
AC_B_396	  	CCGGTTAAACAACATGAGCTTTTGGCTTCTACCTCCTTCATTGACCCTACTCTTAGCAGGAAGAGCTGTGGAAAATGGAGCAGGAACAGGCTGAACTGTCTACCCCCCATTAGCATCTAATATCTCTCATGCTGGGGCCTCGGTTGATATAACTATTTTCTCACTTCACCTAGCTGGGGCATCCTCCATCCTAGGGGCCATTAACTTTATTACCACTGTAATCAATATACGAACACAAGGAATAAGTATAGAACGAATACCACTATTTGTATGAGCTGTATTCATCACTGCAATCCTCCTTCTACTATCCCTTCCAGTGCTAGCAGGGGCTATCACCATACTACTCACAGATCGAAACTTAAACACATCATTCTTCGACCCAGCAGGGGGAGGAGACCCAATCCTATATCAACACCTATTC
WR_B_397	  	CCGGTTAAACAACATGAGCTTTTGGCTCCTACCTCCTTCATTAACACTACTCTTAGCAGGAAGAGCTGTGGAAAATGGAGCAGGGACAGGCTGAACTGTATACCCCCCATTAGCATCTAATATCTCACATGCTGGGGCCTCAGTTGACATAACTATTTTCTCCCTCCACCTAGCTGGGGCATCCTCCATCCTAGGAGCCATTAACTTTATTACCACTGTAATCAACATGCGAACGCAAGGAATAAGAATAGAACGAATGCCACTATTCGTATGAGCTGTATTCATCACTGCAATCCTACTGCTGCTCTCCCTTCCAGTTCTAGCGGGGGCTATCACCATACTACTCACAGATCGAAATTTAAACACATCATTCTTCGACCCAGCAGGGGGGGGAGACCCAATCCTGTATCAGCACCTATTC
WV_129		    ACGAATAAATAATATAAGATTTTGATTACTTCCTCCTTCTTTAATACTATTAGTTTCTAGAAGATTAGTAGAAAGAGGAGCTGGTACAGGTTGAACTGTATATCCTCCTCTTTCTTCCTCTCTTGCTCATATTGGTTCTTCAGTTGACCTAACAATTTTTTCATTACATTTAGCTGGAATTTCTTCAATTTTAGGTGCAATTAATTTTATTACTACAATTTTAAATATACGCTCTATAGGAATAAGTCTTGAACAAACCCCTTTATTTGTTTGATCAATTTTCATTACAGTAATTCTTCTTCTTCTTTCTCTTCCTGTATTAGCAGGCGCTATTACAATACTTTTAACTGACCGTAATTTTAATACATCTTTTTTTGATCCTGCTGGAGGAGGAGACCCAATTCTATATCAACATCTTTTT
;
end;
