# Supplementary material for: Molecular diversity of Diplura in southern High Appalachian leaf litter
Source: Biodivers Data J. 2024 May 27;12:e125162. doi: 10.3897/BDJ.12.e125162 (PMC11150871; doi:10.3897/BDJ.12.e125162)
Supplement: Supplementary material 2 — Voucher and collecting information for Diplura barcode sequences [file bdj-12-e125162-s002.xlsx]

## Sheet: Sheet1
ASAP sp	morphospecies in tree	DNA Extract	GenBank Acc.#	Locality	Locality abbreviation	Lat_Lon	Coll. Date	Specimen_voucher	Order	Family
Diplura_001	AC.B.396	MSC_10719	OR169259	United States, Tennessee, Sevier County, Great Smoky Mountains National Park, Alum Cave Trail	AC	35.6382, -83.4387	2021-09-28	CUAC000165703	Diplura	Japygidae
Diplura_002	BBK.A.052	MSC_4760	OR171362	United States, North Carolina, Haywood County, Pisgah National Forest, Black Balsam Knob	BBK	35.3258, -82.8777	2018-05-08	CUAC000004155	Diplura	Japygidae
Diplura_002	BBK.B.437	MSC_6678	OR172592	United States, North Carolina, Haywood County, Pisgah National Forest, Black Balsam Knob	BBK	35.3306, -82.876	2020-10-20	CUAC000138063	Diplura	Japygidae
Diplura_002	MHy.A.080	MSC_6708	OR172615	United States, North Carolina, Haywood County, Blue Ridge Pkwy National Park, Mt. Hardy	MHy	35.3031, -82.9276	2020-04-14	CUAC000138084	Diplura	Japygidae
Diplura_002	MHy.B.423	MSC_6710	OR172617	United States, North Carolina, Haywood County, Blue Ridge Pkwy National Park, Mt. Hardy	MHy	35.3036, -82.9272	2020-09-08	CUAC000138086	Diplura	Japygidae
Diplura_002	MHy.B.424	MSC_6711	OR172618	United States, North Carolina, Haywood County, Blue Ridge Pkwy National Park, Mt. Hardy	MHy	35.3036, -82.9272	2020-09-08	CUAC000138087	Diplura	Japygidae
Diplura_002	RB.B.355	MSC_6676	OR172590	United States, North Carolina, Jackson County, Blue Ridge Pkwy National Park, Richland Balsam Mt.	RB	35.3627, -82.9885	2019-09-11	CUAC000138061	Diplura	Japygidae
Diplura_003	BBK.B.436	MSC_6677	OR172591	United States, North Carolina, Haywood County, Pisgah National Forest, Black Balsam Knob	BBK	35.3306, -82.876	2020-10-20	CUAC000138062	Diplura	Campodeidae
Diplura_003	MHy.B.422	MSC_6709	OR172616	United States, North Carolina, Haywood County, Blue Ridge Pkwy National Park, Mt. Hardy	MHy	35.3036, -82.9272	2020-09-08	CUAC000138085	Diplura	Campodeidae
Diplura_004	BBK.B.438	MSC_6679	OR172593	United States, North Carolina, Haywood County, Pisgah National Forest, Black Balsam Knob	BBK	35.3221, -82.877	2020-10-20	CUAC000138064	Diplura	Japygidae
Diplura_005	BBld.A.225	MSC_6719	OR172626	United States, Georgia, Towns County, Chattahoochee NF, Brasstown Bald	BBld	34.8763, -83.8107	2020-07-02	CUAC000138093	Diplura	Japygidae
Diplura_005	BBld.B.554	MSC_6720	OR172627	United States, Georgia, Towns County, Chattahoochee NF, Brasstown Bald	BBld	34.8782, -83.8108	2020-11-17	CUAC000138094	Diplura	Campodeidae
Diplura_006	BCat.A.168	MSC_6721	OR172628	United States, North Carolina, Haywood County, Great Smoky Mountains National Park, Big Cataloochee Mt.	Bcat	35.6686, -83.1749	2020-07-14	CUAC000138095	Diplura	Japygidae
Diplura_006	CB.271	MSC_6695	OR172604	United States, North Carolina, Macon County, Nantahala National Forest, Cowee Bald	CB	35.327, -83.3361	2019-07-09	CUAC000138075	Diplura	Japygidae
Diplura_006	Hwy.A.145	MSC_6702	OR172611	United States, Tennessee, Sevier County, Great Smoky Mountains National Park, Off Hwy 441	Hwy	35.6237, -83.4163	2020-03-12	CUAC000138080	Diplura	Japygidae
Diplura_007	BCat.A.169	MSC_6722	OR172629	United States, North Carolina, Haywood County, Great Smoky Mountains National Park, Big Cataloochee Mt.	Bcat	35.6722, -83.1758	2020-07-14	Voucher lost	Diplura	Campodeidae
Diplura_008	BgBld.A.227	MSC_6728	OR172634	United States, Tennessee, Unicoi County, Cherokee National Forest, Big Bald	BgBld	35.99038, -82.49269	2021-05-25	CUAC000138100	Diplura	Japygidae
Diplura_009	BgBld.B.476	MSC_6729	OR172635	United States, Tennessee, Unicoi County, Cherokee National Forest, Big Bald	BgBld	35.99, -82.4921	2020-08-05	CUAC000138101	Diplura	Japygidae
Diplura_010	BgBld.B.477	MSC_6730	OR172636	United States, Tennessee, Unicoi County, Cherokee National Forest, Big Bald	BgBld	35.9938, -82.4873	2020-08-05	Voucher lost	Diplura	Parajapygidae
Diplura_011	BMT.B.436	MSC_6723	OR172630	United States, North Carolina, Haywood County, Great Smoky Mountains National Park, Balsam Mt. Tr.	BMT	35.6453, -83.2025	2020-11-05	CUAC000138096	Diplura	Campodeidae
Diplura_012	BrK.B.394	MSC_6682	OR172596	United States, North Carolina, Jackson County, Blue Ridge Pkwy National Park, Browning Knob	BrK	35.463, -83.131	2020-09-22	CUAC000138066	Diplura	Japygidae
Diplura_012	BrK.B.395	MSC_6683	OR172597	United States, North Carolina, Jackson County, Blue Ridge Pkwy National Park, Browning Knob	BrK	35.463, -83.131	2020-09-22	Voucher lost	Diplura	Japygidae
Diplura_012	LL.A.075	MSC_6731	OR172637	United States, North Carolina, Jackson County, Blue Ridge Pkwy National Park, Mt. Lyn Lowry	LL	35.4645, -83.1131	2021-06-15	CUAC000138102	Diplura	Japygidae
Diplura_013	CB.B.553	MSC_6696	OR172605	United States, North Carolina, Macon County, Nantahala National Forest, Cowee Bald	CB	35.327, -83.3359	2020-09-15	CUAC000138076	Diplura	Japygidae
Diplura_013	TsqB.A.113	MSC_10780	OR169299	United States, North Carolina, Clay County, Nantahala NF, TusquiteeBald	TsqB	35.1425, -83.7260	2021-07-06	CUAC000165726	Diplura	Japygidae
Diplura_014	CB.B.554	MSC_6697	OR172606	United States, North Carolina, Macon County, Nantahala National Forest, Cowee Bald	CB	35.3263, -83.335	2020-09-15	Voucher lost	Diplura	Campodeidae
Diplura_015	CK.A.251	MSC_6716	OR172623	United States, North Carolina, Yancey, Pisgah NF, Celo Knob	CK	35.8522, -82.2485	2020-06-15	CUAC000138090	Diplura	Japygidae
Diplura_015	CK.A.252	MSC_6717	OR172624	United States, North Carolina, Yancey, Pisgah NF, Celo Knob	CK	35.8522, -82.2485	2020-06-15	CUAC000138091	Diplura	Japygidae
Diplura_015	CK.B.459	MSC_9020	OR173995	United States, North Carolina, Yancey, Pisgah NF, Celo Knob	CK	35.8525, -82.2488	2021-10-19	CUAC000158377	Diplura	Japygidae
Diplura_015	CK.B.460	MSC_9021	OR173996	United States, North Carolina, Yancey, Pisgah NF, Celo Knob	CK	35.8524, -82.2485	2021-10-19	CUAC000158378	Diplura	Japygidae
Diplura_015	DBS.B.428	MSC_6736	OR172641	United States, North Carolina, Caldwell County, Grandfather Mt. State Park, Daniel Boone Scout Trail	DBS	36.111, -81.7964	2020-10-06	CUAC000138107	Diplura	Japygidae
Diplura_015	DBS.B.429	MSC_6737	OR172642	United States, North Carolina, Caldwell County, Grandfather Mt. State Park, Daniel Boone Scout Trail	DBS	36.111, -81.7964	2020-10-06	CUAC000138108	Diplura	Japygidae
Diplura_015	DBS.B.430	MSC_6738	OR172643	United States, North Carolina, Caldwell County, Grandfather Mt. State Park, Daniel Boone Scout Trail	DBS	36.111, -81.7964	2020-10-06	CUAC000138109	Diplura	Japygidae
Diplura_015	GRB.A.160	MSC_6689	OR172599	United States, North Carolina, Mitchell County, Pisgah NF, Grassy Ridge Bald	GRB	36.1002, -82.0822	2018-08-15	CUAC000138070	Diplura	Japygidae
Diplura_015	GRB.A.493	MSC_6690	OR172600	United States, North Carolina, Mitchell County, Pisgah NF, Grassy Ridge Bald	GRB	36.0985, -82.1791	2020-06-08	CUAC000138071	Diplura	Japygidae
Diplura_015	GrM.A.158	MSC_6733	OR172639	United States, North Carolina, Caldwell County, Grandfather Mt. State Park, Calloway Peak	GrM	36.1115, -81.811	2021-05-17	CUAC000138104	Diplura	Japygidae
Diplura_015	GrM.B.375	MSC_6735	OR172640	United States, North Carolina, Caldwell County, Grandfather Mt. State Park, Calloway Peak	GrM	36.1118, -81.8112	2021-05-17	CUAC000138106	Diplura	Japygidae
Diplura_015	WR.B.396	MSC_10678	OR169230	United States, North Carolina, Yancey, Pisgah NF, Woody Ridge Trail	WR	35.844, -82.2347	2021-10-19	CUAC000165678	Diplura	Japygidae
Diplura_016	CrB.060	MSC_6693	OR172602	United States, North Carolina, Macon County, Nantahala National Forest, Copper Ridge Bald	CrB	35.2363, -83.5597	2019-07-09	CUAC000138073	Diplura	Japygidae
Diplura_017	RC.082	MSC_6698	OR172607	United States, Georgia, Rabun County, Chattahoochee NF, Rabun Cliffs	RC	34.9717, -83.2986	2019-11-25	CUAC000138077	Diplura	Japygidae
Diplura_017	RC.083	MSC_6699	OR172608	United States, Georgia, Rabun County, Chattahoochee NF, Rabun Cliffs	RC	34.97068, -83.3008	2019-11-25	Voucher lost	Diplura	Japygidae
Diplura_017	RC.A.508	MSC_6701	OR172610	United States, Georgia, Rabun County, Chattahoochee NF, Rabun Cliffs	RC	34.9713, -83.2996	2019-11-25	CUAC000138079	Diplura	Japygidae
Diplura_018	CrB.B.446	MSC_6694	OR172603	United States, North Carolina, Macon County, Nantahala National Forest, Copper Ridge Bald	CrB	35.2348, -83.5596	2020-09-15	CUAC000138074	Diplura	Japygidae
Diplura_019	DBS.B.431	MSC_6739	OR172644	United States, North Carolina, Caldwell County, Grandfather Mt. State Park, Daniel Boone Scout Trail	DBS	36.111, -81.7964	2020-10-06	CUAC000138110	Diplura	Japygidae
Diplura_020	GRB.A.495	MSC_6692	OR172601	United States, North Carolina, Mitchell County, Pisgah NF, Grassy Ridge Bald	GRB	36.1039, -82.0812	2020-06-08	Voucher lost	Diplura	Campodeidae
Diplura_021	HKnb.A.252	MSC_6713	OR172620	United States, North Carolina, Graham County, Nantahala NF, Huckleberry Knob	HKnb	35.321, -83.9934	2020-05-04	CUAC000138088	Diplura	Japygidae
Diplura_021	HKnb.B.474	MSC_6714	OR172621	United States, North Carolina, Graham County, Nantahala NF, Huckleberry Knob	HKnb	35.3235, -83.994	2020-10-13	CUAC000138089	Diplura	Japygidae
Diplura_021	HKnb.B.475	MSC_6715	OR172622	United States, North Carolina, Graham County, Nantahala NF, Huckleberry Knob	HKnb	35.3235, -83.994	2020-10-13	Voucher lost	Diplura	Japygidae
Diplura_022	Hwy.A.146	MSC_6703	OR172612	United States, North Carolina, Swain County, Great Smoky Mountains National Park, Off Hwy 441	Hwy	35.5824, -83.3979	2020-03-12	Voucher lost	Diplura	Campodeidae
Diplura_023	MHy.A.079	MSC_6707	OR172614	United States, North Carolina, Haywood County, Blue Ridge Pkwy National Park, Mt. Hardy	MHy	35.3027, -82.9278	2020-04-14	CUAC000138083	Diplura	Japygidae
Diplura_023	MHy.B.425	MSC_6712	OR172619	United States, North Carolina, Haywood County, Blue Ridge Pkwy National Park, Mt. Hardy	MHy	35.3036, -82.9272	2020-09-08	Voucher lost	Diplura	Japygidae
Diplura_024	MRg.B.163	MSC_4833	OR171391	United States, Virginia, Smyth County, Mt. Rogers National Recreation Area, Mt. Rogers near summit	MRg	36.66, -81.5449	2018-07-03	CUAC000004215	Diplura	Campodeidae
Diplura_024	MRg.B.445	MSC_6688	OR172598	United States, Virginia, Smyth County, Mt. Rogers National Recreation Area, Mt. Rogers near summit	MRg	36.6597, -81.545	2020-10-27	CUAC000138069	Diplura	Campodeidae
Diplura_025	NT.A.176	MSC_10794	OR169309	United States, North Carolina, Caldwell County, Grandfather Mt. State Park, Nuwati Trail	NT	36.1171, -81.7863	2021-05-17	CUAC000165736	Diplura	Japygidae
Diplura_026	NT.A.177	MSC_10795	OR169310	United States, North Carolina, Caldwell County, Grandfather Mt. State Park, Nuwati Trail	NT	36.1171, -81.7863	2021-05-17	CUAC000165737	Diplura	Japygidae
Diplura_026	WR.B.395	MSC_10677	OR169229	United States, North Carolina, Yancey, Pisgah NF, Woody Ridge Trail	WR	35.844, -82.2347	2021-10-19	CUAC000165674	Diplura	Japygidae
Diplura_027	RB.B.354	MSC_6675	OR172589	United States, North Carolina, Jackson County, Blue Ridge Pkwy National Park, Richland Balsam Mt.	RB	35.3627, -82.9885	2019-09-11	CUAC000138060	Diplura	Campodeidae
Diplura_028	Sass.A.184	MSC_6725	OR172631	United States, South Carolina, Pickens County, Sassafras Mt.	Sass	35.0651, -82.7782	2020-06-11	CUAC000138097	Diplura	Japygidae
Diplura_029	Sass.A.185	MSC_6726	OR172632	United States, South Carolina, Pickens County, Sassafras Mt.	Sass	35.0651, -82.7782	2020-06-11	CUAC000138098	Diplura	Japygidae
Diplura_029	Sass.B.620	MSC_6727	OR172633	United States, North Carolina, Transylvania County, Sassafras Mt.	Sass	35.0658, -82.7763	2020-10-20	CUAC000138099	Diplura	Japygidae
Diplura_030	TsqB.A.114	MSC_10781	OR169300	United States, North Carolina, Clay County, Nantahala NF, TusquiteeBald	TsqB	35.1425, -83.7260	2021-07-06	Voucher lost	Diplura	Campodeidae
Diplura_031	TsqB.B.453	MSC_6732	OR172638	United States, North Carolina, Clay County, Nantahala NF, TusquiteeBald	TsqB	35.1419, -83.7269	2021-07-06	CUAC000138103	Diplura	Japygidae
Diplura_032	WR.A.233	MSC_6718	OR172625	United States, North Carolina, Yancey, Pisgah NF, Woody Ridge Tr.	WR	35.8446, -82.2386	2020-06-15	CUAC000138092	Diplura	Japygidae
Diplura_032	WR.B.397	MSC_10679	OR169231	United States, North Carolina, Yancey, Pisgah NF, Woody Ridge Tr.	WR	35.8455, -82.2279	2021-10-19	Voucher lost	Diplura	Japygidae
Diplura_033	WT.B.414	MSC_6680	OR172594	United States, Virginia, Smyth County, Whitetop Mt.	WT	36.6382, -81.605	2020-10-27	Voucher lost	Diplura	Campodeidae
Diplura_034	WT.B.415	MSC_6681	OR172595	United States, Virginia, Smyth County, Whitetop Mt.	WT	36.6379, -81.6053	2020-10-27	CUAC000138065	Diplura	Japygidae
Diplura_035	WV_129	MSC_12172	PP599458	United States, West Virginia, Randolph, Monongahela NF, Snyder Knob	WV	38.5473, -79.9552	2022-10-12	Voucher lost	Diplura	Campodeidae

## Sheet: Sheet2
Diplura_001	AC.B.396	MSC_10719	OR169259	United States, Tennessee, Sevier County, Great Smoky Mountains National Park, Alum Cave Trail	35.6382, -83.4387	9/28/2021	CUAC000165703	Diplura	Japygidae				Arth4
Diplura_002	BBK.A.052	MSC_4760	OR171362	United States, North Carolina, Haywood County, Pisgah National Forest, Black Balsam Knob	35.3258, -82.8777	2018-08-05	CUAC000004155	Diplura	Japygidae				Arth3b
Diplura_002	RB.B.355	MSC_6676	OR172590	United States, North Carolina, Jackson County, Blue Ridge Pkwy National Park, Richland Balsam Mt.	35.3627, -82.9885	2019-11-09	CUAC000138061	Diplura	Japygidae				Arth3b
Diplura_002	BBK.B.437	MSC_6678	OR172592	United States, North Carolina, Haywood County, Pisgah National Forest, Black Balsam Knob	35.3306, -82.876	10/20/2020	CUAC000138063	Diplura	Japygidae				Arth3b
Diplura_002	MHy.A.080	MSC_6708	OR172615	United States, North Carolina, Haywood County, Blue Ridge Pkwy National Park, Mt. Hardy	35.3031, -82.9276	4/14/2020	CUAC000138084	Diplura	Japygidae				Arth3b
Diplura_002	MHy.B.423	MSC_6710	OR172617	United States, North Carolina, Haywood County, Blue Ridge Pkwy National Park, Mt. Hardy	35.3036, -82.9272	2020-08-09	CUAC000138086	Diplura	Japygidae				Arth3b
Diplura_002	MHy.B.424	MSC_6711	OR172618	United States, North Carolina, Haywood County, Blue Ridge Pkwy National Park, Mt. Hardy	35.3036, -82.9272	2020-08-09	CUAC000138087	Diplura	Japygidae				Arth3b
Diplura_003	BBK.B.436	MSC_6677	OR172591	United States, North Carolina, Haywood County, Pisgah National Forest, Black Balsam Knob	35.3306, -82.876	10/20/2020	CUAC000138062	Diplura	Campodeidae				Arth3b
Diplura_003	MHy.B.422	MSC_6709	OR172616	United States, North Carolina, Haywood County, Blue Ridge Pkwy National Park, Mt. Hardy	35.3036, -82.9272	2020-08-09	CUAC000138085	Diplura	Diplura				Arth3b
Diplura_004	BBK.B.438	MSC_6679	OR172593	United States, North Carolina, Haywood County, Pisgah National Forest, Black Balsam Knob	35.3221, -82.877	10/20/2020	CUAC000138064	Diplura	Japygidae				Arth3b
Diplura_005	BBld.A.225	MSC_6719	OR172626	United States, Georgia, Towns County, Chattahoochee NF, Brasstown Bald	34.8763, -83.8107	2020-02-07	CUAC000138093	Diplura	Japygidae				Arth3b
Diplura_005	BBld.B.554	MSC_6720	OR172627	United States, Georgia, Towns County, Chattahoochee NF, Brasstown Bald	34.8782, -83.8108	11/17/2020	CUAC000138094	Diplura	Diplura				Arth3b
Diplura_006	CB.271	MSC_6695	OR172604	United States, North Carolina, Macon County, Nantahala National Forest, Cowee Bald	35.327, -83.3361	2019-09-07	CUAC000138075	Diplura	Japygidae				Arth3b
Diplura_006	Hwy.A.145	MSC_6702	OR172611	United States, Tennessee, Sevier County, Great Smoky Mountains National Park, Off Hwy 441	35.6237, -83.4163	2020-12-03	CUAC000138080	Diplura	Japygidae				Arth3b
Diplura_006	BCat.A.168	MSC_6721	OR172628	United States, North Carolina, Haywood County, Great Smoky Mountains National Park, Big Cataloochee Mt.	35.6686, -83.1749	7/14/2020	CUAC000138095	Diplura	Japygidae				Arth3b
Diplura_007	BCat.A.169	MSC_6722	OR172629	United States, North Carolina, Haywood County, Great Smoky Mountains National Park, Big Cataloochee Mt.	35.6722, -83.1758	7/14/2020	Voucher lost	Diplura	Campodeidae				Arth3b
Diplura_008	BgBld.A.227	MSC_6728	OR172634	United States, Tennessee, Unicoi County, Cherokee National Forest, Big Bald	35.99038, -82.49269	5/25/2021	CUAC000138100	Diplura	Japygidae				Arth3b
Diplura_009	BgBld.B.476	MSC_6729	OR172635	United States, Tennessee, Unicoi County, Cherokee National Forest, Big Bald	35.99, -82.4921	2020-05-08	CUAC000138101	Diplura	Japygidae				Arth3b
Diplura_010	BgBld.B.477	MSC_6730	OR172636	United States, Tennessee, Unicoi County, Cherokee National Forest, Big Bald	35.9938, -82.4873	2020-05-08	Voucher lost	Diplura	Diplura				Arth3b
Diplura_011	BMT.B.436	MSC_6723	OR172630	United States, North Carolina, Haywood County, Great Smoky Mountains National Park, Balsam Mt. Tr.	35.6453, -83.2025	2020-05-11	CUAC000138096	Diplura	Campodeidae				Arth3b
Diplura_012	BrK.B.394	MSC_6682	OR172596	United States, North Carolina, Jackson County, Blue Ridge Pkwy National Park, Browning Knob	35.463, -83.131	9/22/2020	CUAC000138066	Diplura	Japygidae				Arth3b
Diplura_012	BrK.B.395	MSC_6683	OR172597	United States, North Carolina, Jackson County, Blue Ridge Pkwy National Park, Browning Knob	35.463, -83.131	9/22/2020	Voucher lost	Diplura	Japygidae				Arth3b
Diplura_012	LL.A.075	MSC_6731	OR172637	United States, North Carolina, Jackson County, Blue Ridge Pkwy National Park, Mt. Lyn Lowry	35.4645, -83.1131	6/15/2021	CUAC000138102	Diplura	Japygidae				Arth3b
Diplura_013	TsqB.A.113	MSC_10780	OR169299	United States, North Carolina, Clay County, Nantahala NF, TusquiteeBald	35.1425, -83.7260	2021-06-07	CUAC000165726	Diplura	Japigidae				Arth4
Diplura_013	CB.B.553	MSC_6696	OR172605	United States, North Carolina, Macon County, Nantahala National Forest, Cowee Bald	35.327, -83.3359	9/15/2020	CUAC000138076	Diplura	Japygidae				Arth3b
Diplura_014	CB.B.554	MSC_6697	OR172606	United States, North Carolina, Macon County, Nantahala National Forest, Cowee Bald	35.3263, -83.335	9/15/2020	Voucher lost	Diplura	Campodeidae				Arth3b
Diplura_015	WR.B.396	MSC_10678	OR169230	United States, North Carolina, Yancey, Pisgah NF, Woody Ridge Trail	35.844, -82.2347	10/19/2021	CUAC000165678	Diplura	Japygidae				Arth4
Diplura_015	GRB.A.160	MSC_6689	OR172599	United States, North Carolina, Mitchell County, Pisgah NF, Grassy Ridge Bald	36.1002, -82.0822	8/15/2018	CUAC000138070	Diplura	Japygidae				Arth3b
Diplura_015	GRB.A.493	MSC_6690	OR172600	United States, North Carolina, Mitchell County, Pisgah NF, Grassy Ridge Bald	36.0985, -82.1791	2020-08-06	CUAC000138071	Diplura	Japygidae				Arth3b
Diplura_015	CK.A.251	MSC_6716	OR172623	United States, North Carolina, Yancey, Pisgah NF, Celo Knob	35.8522, -82.2485	6/15/2020	CUAC000138090	Diplura	Japygidae				Arth3b
Diplura_015	CK.A.252	MSC_6717	OR172624	United States, North Carolina, Yancey, Pisgah NF, Celo Knob	35.8522, -82.2485	6/15/2020	CUAC000138091	Diplura	Japygidae				Arth3b
Diplura_015	GrM.A.158	MSC_6733	OR172639	United States, North Carolina, Caldwell County, Grandfather Mt. State Park, Calloway Peak	36.1115, -81.811	5/17/2021	CUAC000138104	Diplura	Japygidae				Arth3b
Diplura_015	GrM.B.375	MSC_6735	OR172640	United States, North Carolina, Caldwell County, Grandfather Mt. State Park, Calloway Peak	36.1118, -81.8112	5/17/2021	CUAC000138106	Diplura	Japygidae				Arth3b
Diplura_015	DBS.B.428	MSC_6736	OR172641	United States, North Carolina, Caldwell County, Grandfather Mt. State Park, Daniel Boone Scout Trail	36.111, -81.7964	2020-06-10	CUAC000138107	Diplura	Japygidae				Arth3b
Diplura_015	DBS.B.429	MSC_6737	OR172642	United States, North Carolina, Caldwell County, Grandfather Mt. State Park, Daniel Boone Scout Trail	36.111, -81.7964	2020-06-10	CUAC000138108	Diplura	Japygidae				Arth3b
Diplura_015	DBS.B.430	MSC_6738	OR172643	United States, North Carolina, Caldwell County, Grandfather Mt. State Park, Daniel Boone Scout Trail	36.111, -81.7964	2020-06-10	CUAC000138109	Diplura	Japygidae				Arth3b
Diplura_015	CK.B.459	MSC_9020	OR173995	United States, North Carolina, Yancey, Pisgah NF, Celo Knob	35.8525, -82.2488	10/19/2021	CUAC000158377	Diplura	Japygidae				Arth3b
Diplura_015	CK.B.460	MSC_9021	OR173996	United States, North Carolina, Yancey, Pisgah NF, Celo Knob	35.8524, -82.2485	10/19/2021	CUAC000158378	Diplura	Japygidae				Arth3b
Diplura_016	CrB.060	MSC_6693	OR172602	United States, North Carolina, Macon County, Nantahala National Forest, Copper Ridge Bald	35.2363, -83.5597	2019-09-07	CUAC000138073	Diplura	Japygidae				Arth3b
Diplura_017	RC.082	MSC_6698	OR172607	United States, Georgia, Rabun County, Chattahoochee NF, Rabun Cliffs	34.9717, -83.2986	11/25/2019	CUAC000138077	Diplura	Japygidae				Arth3b
Diplura_017	RC.083	MSC_6699	OR172608	United States, Georgia, Rabun County, Chattahoochee NF, Rabun Cliffs	34.97068, -83.3008	11/25/2019	Voucher lost	Diplura	Japygidae				Arth3b
Diplura_017	RC.A.508	MSC_6701	OR172610	United States, Georgia, Rabun County, Chattahoochee NF, Rabun Cliffs	34.9713, -83.2996	11/25/2019	CUAC000138079	Diplura	Japygidae				Arth3b
Diplura_018	CrB.B.446	MSC_6694	OR172603	United States, North Carolina, Macon County, Nantahala National Forest, Copper Ridge Bald	35.2348, -83.5596	9/15/2020	CUAC000138074	Diplura	Japygidae				Arth3b
Diplura_019	DBS.B.431	MSC_6739	OR172644	United States, North Carolina, Caldwell County, Grandfather Mt. State Park, Daniel Boone Scout Trail	36.111, -81.7964	2020-06-10	CUAC000138110	Diplura	Japygidae				Arth3b
Diplura_020	GRB.A.495	MSC_6692	OR172601	United States, North Carolina, Mitchell County, Pisgah NF, Grassy Ridge Bald	36.1039, -82.0812	2020-08-06	Voucher lost	Diplura	Campodeidae				Arth3b
Diplura_021	HKnb.A.252	MSC_6713	OR172620	United States, North Carolina, Graham County, Nantahala NF, Huckleberry Knob	35.321, -83.9934	2020-04-05	CUAC000138088	Diplura	Japygidae				Arth3b
Diplura_021	HKnb.B.474	MSC_6714	OR172621	United States, North Carolina, Graham County, Nantahala NF, Huckleberry Knob	35.3235, -83.994	10/13/2020	CUAC000138089	Diplura	Japygidae				Arth3b
Diplura_021	HKnb.B.475	MSC_6715	OR172622	United States, North Carolina, Graham County, Nantahala NF, Huckleberry Knob	35.3235, -83.994	10/13/2020	Voucher lost	Diplura	Japygidae				Arth3b
Diplura_022	Hwy.A.146	MSC_6703	OR172612	United States, North Carolina, Swain County, Great Smoky Mountains National Park, Off Hwy 441	35.5824, -83.3979	2020-12-03	Voucher lost	Diplura	Diplura				Arth3b
Diplura_024	MHy.A.079	MSC_6707	OR172614	United States, North Carolina, Haywood County, Blue Ridge Pkwy National Park, Mt. Hardy	35.3027, -82.9278	4/14/2020	CUAC000138083	Diplura	Japygidae				Arth3b
Diplura_024	MHy.B.425	MSC_6712	OR172619	United States, North Carolina, Haywood County, Blue Ridge Pkwy National Park, Mt. Hardy	35.3036, -82.9272	2020-08-09	Voucher lost	Diplura	Japygidae				Arth3b
Diplura_025	MRg.B.163	MSC_4833	OR171391	United States, Virginia, Smyth County, Mt. Rogers National Recreation Area, Mt. Rogers near summit	36.66, -81.5449	2018-03-07	CUAC000004215	Diplura	Campodeidae				Arth3b
Diplura_025	MRg.B.445	MSC_6688	OR172598	United States, Virginia, Smyth County, Mt. Rogers near summit	36.6597, -81.545	10/27/2020	CUAC000138069	Diplura	Campodeidae				Arth3b
Diplura_026	NT.A.176	MSC_10794	OR169309	United States, North Carolina, Caldwell County, Grandfather Mt. State Park, Nuwati Trail	36.1171, -81.7863	5/17/2021	CUAC000165736	Diplura	Japygidae				Arth4
Diplura_027	WR.B.395	MSC_10677	OR169229	United States, North Carolina, Yancey, Pisgah NF, Woody Ridge Trail	35.844, -82.2347	10/19/2021	CUAC000165674	Diplura	Japygidae				Arth4
Diplura_027	NT.A.177	MSC_10795	OR169310	United States, North Carolina, Caldwell County, Grandfather Mt. State Park, Nuwati Trail	36.1171, -81.7863	5/17/2021	CUAC000165737	Diplura	Japygidae				Arth4
Diplura_028	RB.B.354	MSC_6675	OR172589	United States, North Carolina, Jackson County, Blue Ridge Pkwy National Park, Richland Balsam Mt.	35.3627, -82.9885	2019-11-09	CUAC000138060	Diplura	Campodeidae				Arth3b
Diplura_029	Sass.A.184	MSC_6725	OR172631	United States, South Carolina, Pickens County, Sassafras Mt.	35.0651, -82.7782	2020-11-06	CUAC000138097	Diplura	Japygidae				Arth3b
Diplura_030	Sass.A.185	MSC_6726	OR172632	United States, South Carolina, Pickens County, Sassafras Mt.	35.0651, -82.7782	2020-11-06	CUAC000138098	Diplura	Japygidae				Arth3b
Diplura_030	Sass.B.620	MSC_6727	OR172633	United States, North Carolina, Transylvania County, Sassafras Mt.	35.0658, -82.7763	10/20/2020	CUAC000138099	Diplura	Japygidae				Arth3b
Diplura_031	TsqB.A.114	MSC_10781	OR169300	United States, North Carolina, Clay County, Nantahala NF, TusquiteeBald	35.1425, -83.7260	2021-06-07	Voucher lost	Diplura	Diplura				Arth4
Diplura_032	TsqB.B.453	MSC_6732	OR172638	United States, North Carolina, Clay County, Nantahala NF, TusquiteeBald	35.1419, -83.7269	2021-06-07	CUAC000138103	Diplura	Japygidae				Arth3b
Diplura_033	WR.B.397	MSC_10679	OR169231	United States, North Carolina, Yancey, Pisgah NF, Woody Ridge Tr.	35.8455, -82.2279	10/19/2021	Voucher lost	Diplura	Japygidae				Arth4
Diplura_033	WR.A.233	MSC_6718	OR172625	United States, North Carolina, Yancey, Pisgah NF, Woody Ridge Tr.	35.8446, -82.2386	6/15/2020	CUAC000138092	Diplura	Japygidae				Arth3b
Diplura_034	WT.B.414	MSC_6680	OR172594	United States, Virginia, Smyth County, Whitetop Mt.	36.6382, -81.605	10/27/2020	Voucher lost	Diplura	Campodeidae				Arth3b
Diplura_035	WT.B.415	MSC_6681	OR172595	United States, Virginia, Smyth County, Whitetop Mt.	36.6379, -81.6053	10/27/2020	CUAC000138065	Diplura	Japygidae				Arth3b
