# Supplementary material for: Molecular diversity of Diplura in southern High Appalachian leaf litter
Source: Biodivers Data J. 2024 May 27;12:e125162. doi: 10.3897/BDJ.12.e125162 (PMC11150871; doi:10.3897/BDJ.12.e125162)
Supplement: Supplementary material 4 — Mean COI uncorrected p-distances between ASAP-delimited species of Diplura and intraspecific distances for species with more than one sequence (in percentage). [file bdj-12-e125162-s004.xlsx]

## Sheet: MatrixOutput
	Mean interspecific uncorrected p-distances
ASAP "spp"	Diplura-001	Diplura-002	Diplura-003	Diplura-004	Diplura-005	Diplura-006	Diplura-007	Diplura-008	Diplura-009	Diplura-010	Diplura-011	Diplura-012	Diplura-013	Diplura-014	Diplura-015	Diplura-016	Diplura-017	Diplura-018	Diplura-019	Diplura-020	Diplura-021	Diplura-022	Diplura-023	Diplura-024	Diplura-025	Diplura-026	Diplura-027	Diplura-028	Diplura-029	Diplura-030	Diplura-031	Diplura-032	Diplura-033	Diplura-034	Diplura-035
Diplura-001	-
Diplura-002	4.79018	-
Diplura-003	26.6033	28.2264	-
Diplura-004	5.22565	5.70071	27.0784	-
Diplura-005	16.9834	17.023	26.4846	16.5083	-
Diplura-006	3.00871	4.59224	27.8702	3.87965	16.7458	-
Diplura-007	26.8409	26.6825	11.9952	26.6033	24.8219	27.2367	-
Diplura-008	16.152	16.1124	26.6033	14.7268	8.55107	15.2811	26.1283	-
Diplura-009	16.6271	16.8646	25.6532	15.2019	7.71971	15.2019	24.9406	7.12589	-
Diplura-010	19.9525	21.1797	23.3967	20.4276	22.5653	20.8234	24.7031	22.3278	22.8029	-
Diplura-011	24.7031	26.1679	19.4774	23.9905	25.2969	24.6239	17.8147	25.4157	25.8907	25.6532	-
Diplura-012	4.75059	5.93824	27.791	5.70071	17.4584	4.11718	26.8409	16.8646	16.6271	20.9026	24.4656	-
Diplura-013	15.677	17.0625	26.247	16.3895	8.66983	15.8353	25.0594	9.73872	9.61995	21.6152	24.8219	16.3895	-
Diplura-014	28.9786	28.7015	19.5962	28.0285	24.7031	27.9493	22.3278	26.1283	25.4157	29.4537	21.8527	28.5036	26.3658	-
Diplura-015	17.2605	17.0625	26.8211	15.7759	7.91766	15.9145	25.9501	4.51306	6.47268	22.1496	25.9303	17.7356	9.26366	25.0792	-
Diplura-016	4.98812	6.61124	27.3159	6.17577	18.4086	5.46318	26.8409	17.3397	17.1021	20.6651	26.6033	6.17577	17.696	27.3159	17.9335	-
Diplura-017	4.75059	6.4133	27.791	5.93824	18.8836	5.22565	27.0784	17.5772	16.8646	20.6651	26.6033	5.93824	17.1021	27.5534	17.9335	2.3753	-
Diplura-018	15.9145	16.8646	27.0784	15.9145	4.51306	15.9937	25.1781	8.7886	8.31354	22.0903	26.1283	17.5772	8.4323	25.1781	8.23436	17.1021	17.5772	-
Diplura-019	25.6532	27.3159	18.8836	26.3658	26.4846	26.7617	19.4774	26.3658	25.6532	25.4157	21.1401	26.8409	25.4157	20.4276	26.0095	26.1283	26.3658	26.6033	-
Diplura-020	22.8029	24.9406	19.1211	23.0404	25.4157	23.0404	21.3777	23.753	23.753	26.8409	22.0903	23.5154	26.4846	18.7648	23.4165	23.9905	24.228	24.7031	17.1021	-
Diplura-021	5.22565	5.85907	27.6326	5.77989	18.0127	4.27553	27.9493	16.8646	17.3397	20.9026	24.9406	5.62154	16.5875	28.1077	17.3067	5.38401	5.54236	17.3397	26.9992	23.1987	-
Diplura-022	27.0784	27.7514	19.5962	27.0784	23.2779	26.9992	21.3777	25.4157	25.4157	28.9786	20.4276	27.791	24.9406	4.75059	24.9604	26.3658	27.5534	23.9905	19.9525	16.8646	27.1576	-
Diplura-023	3.80048	4.43389	26.8409	5.70071	16.7458	4.19636	27.0784	15.677	17.1021	20.19	25.6532	5.93824	14.9644	27.3159	16.5479	5.46318	5.22565	16.152	26.6033	23.753	4.75059	26.3658	-
Diplura-024	28.3848	30.0475	21.3777	28.6223	25.8907	29.5724	22.9216	26.4846	27.9097	28.8599	21.4964	29.0974	26.9596	18.8836	27.7118	29.0974	29.5724	26.4846	20.0713	24.3468	31.0768	19.1211	29.0974	-
Diplura-025	15.9145	15.8749	27.5534	14.4893	9.26366	14.9644	27.0784	2.85036	7.36342	21.8527	25.4157	16.6271	9.73872	27.0784	4.84956	16.3895	16.6271	9.02613	27.0784	24.228	16.152	25.8907	15.4394	27.6722	-
Diplura-026	16.152	16.152	27.0784	14.9644	7.36342	14.6477	25.8907	3.56295	6.17577	22.5653	25.4157	16.3895	9.02613	26.6033	4.09739	17.5772	17.3397	8.31354	26.3658	22.0903	16.7854	25.6532	15.677	26.7221	4.27553	-
Diplura-027	25.8907	27.0388	4.3943	25.4157	26.7221	26.6033	12.114	26.3658	25.8907	22.8029	18.5273	26.6033	26.4846	20.4276	26.7815	27.5534	27.5534	26.6033	19.9525	18.7648	26.92	20.19	25.8907	21.9715	26.8409	26.8409	-
Diplura-028	15.677	17.023	27.5534	15.677	7.60095	15.9937	25.8907	8.55107	9.50119	21.8527	26.6033	16.6271	4.51306	27.791	8.57086	17.3397	17.1021	6.88836	26.8409	25.8907	16.3104	26.6033	15.4394	28.3848	8.07601	8.31354	27.0784	-
Diplura-029	4.038	3.48377	27.5534	4.51306	16.2708	3.7213	26.8409	14.7268	15.4394	19.9525	25.8907	5.46318	15.677	28.7411	15.8155	6.17577	6.17577	15.9145	27.3159	24.4656	5.70071	27.791	4.27553	29.3349	14.7268	14.7268	25.8907	15.677	-
Diplura-030	26.8409	29.1766	8.7886	26.6033	28.1473	27.0784	14.4893	28.266	27.3159	24.4656	19.715	27.5534	27.4347	19.715	27.9295	27.5534	27.5534	28.9786	19.0024	19.0024	27.6326	19.9525	27.5534	20.5463	28.266	27.3159	9.26366	28.0285	27.3159	-
Diplura-031	4.51306	5.70071	27.791	5.46318	18.171	4.51306	27.0784	16.152	17.1021	21.6152	25.8907	5.22565	16.152	27.0784	16.7458	3.08789	3.08789	17.1021	25.6532	23.5154	4.82977	26.1283	4.27553	29.0974	15.677	16.152	27.0784	16.6271	5.46318	28.0285	-
Diplura-032	6.4133	5.93824	27.5534	5.93824	15.7957	6.0966	27.5534	15.9145	16.152	20.9026	26.3658	7.12589	16.2708	29.4537	16.8646	7.60095	7.12589	15.4394	28.5036	25.6532	6.73001	28.5036	5.22565	30.5226	15.677	15.9145	27.791	16.3895	5.46318	28.5036	7.12589	-
Diplura-033	23.0404	24.6635	20.3088	23.9905	21.8527	23.8321	19.4774	23.2779	21.6152	26.3658	21.6152	24.4656	24.4656	18.7648	22.1496	23.9905	24.4656	23.2779	18.7648	12.3515	25.0198	17.8147	23.9905	22.4466	23.2779	22.3278	20.4276	24.4656	23.9905	21.6152	24.7031	23.9905	-
Diplura-034	16.6271	16.152	26.6033	14.4893	7.83848	15.4394	25.6532	5.22565	6.17577	22.0903	25.1781	16.152	10.6888	25.4157	4.09739	17.3397	17.1021	8.31354	25.8907	22.8029	17.1021	25.4157	16.8646	27.1971	5.46318	5.22565	26.8409	9.73872	15.677	27.3159	16.152	15.9145	22.3278	-
Diplura-035	30.1663	30.6413	20.0713	29.6912	27.0784	30.5622	21.1401	27.5534	27.3159	28.9786	20.9026	29.6912	27.0784	21.3777	27.2169	30.6413	30.8789	27.791	19.2399	24.228	30.8789	22.3278	30.6413	17.4584	28.5036	27.3159	20.9026	28.5036	31.3539	19.715	30.1663	31.3539	24.4656	26.8409	-
ASAP "spp"	Mean intraspecific genetic distances
Diplura-002	0.617577
Diplura-003	0.950119
Diplura-005	1.42518
Diplura-006	1.74188
Diplura-012	0
Diplura-013	2.13777
Diplura-015	0.932124
Diplura-017	0
Diplura-021	1.10847
Diplura-023	0
Diplura-024	0.23753
Diplura-026	0
Diplura-029	0
Diplura-032	0

## Sheet: Caption
Table. Estimates of Evolutionary Divergence over Sequence Pairs between Groups
The number of base differences per site from averaging over all sequence pairs between groups are shown. This analysis involved 67 nucleotide sequences. Codon positions included were 1st+2nd+3rd+Noncoding. All ambiguous positions were removed for each sequence pair (pairwise deletion option). There were a total of 421 positions in the final dataset. Evolutionary analyses were conducted in MEGA11 …
1. Tamura K., Stecher G., and Kumar S. (2021). MEGA 11: Molecular Evolutionary Genetics Analysis Version 11. Molecular Biology and Evolution https://doi.org/10.1093/molbev/msab120.
Disclaimer: Although utmost care has been taken to ensure the correctness of the caption, the caption text is provided "as is" without any warranty of any kind. Authors advise the user to carefully check the caption prior to its use for any purpose and report any errors or problems to the authors immediately (www.megasoftware.net). In no event shall the authors and their employers be liable for a…
